# Supplementary material for: Whole-Genome Sequencing of Individuals from a Founder Population Identifies Candidate Genes for Asthma
Source: PLoS One. 2014 Aug 12;9(8):e104396. doi: 10.1371/journal.pone.0104396 (PMC4130548; doi:10.1371/journal.pone.0104396)
Supplement: Table S1 — CNVs identified by WGS. Coordinates are in build hg18 of the human reference genome. CNVs are annotated by the method used to identify them (RD = read-depth; RP = read-pair). CNVs are annotated by whether they were observed in the 1000 Genomes Pilot dataset and whether they were validated by array CGH. (XLSX) [file pone.0104396.s004.xlsx]

## Sheet: Sheet1
chr	start (hg18)	end (hg18)	method	size	1000 Genomes	validated
chr1	51275	131393	RD	80118		yes
chr1	122500	130259	PE	7759		yes
chr1	222156	256630	RD	34474
chr1	351735	424885	RD	73150		yes
chr1	411146	449393	RD	38247		yes
chr1	439100	439339	PE	239		yes
chr1	516249	565803	RD	49554		yes
chr1	601300	684995	RD	83695
chr1	859374	860135	PE	761		not enough probes
chr1	953727	954335	PE	608		not enough probes
chr1	1132583	1132989	PE	406	yes	yes
chr1	1213479	1213682	PE	203		not enough probes
chr1	1214844	1215127	PE	283		not enough probes
chr1	1455795	1456045	PE	250		not enough probes
chr1	2042726	2045209	PE	2483		yes
chr1	2068942	2069000	PE	58		not enough probes
chr1	2361728	2361855	PE	127		not enough probes
chr1	2901412	2901633	PE	221		not enough probes
chr1	2908898	2909133	PE	235	yes	yes
chr1	3581457	3581612	PE	155		yes
chr1	3706897	3706992	PE	95		not enough probes
chr1	4055020	4055244	PE	224		not enough probes
chr1	7492659	7494045	PE	1386	yes	yes
chr1	9046295	9046602	PE	307		not enough probes
chr1	10405090	10406317	PE	1227	yes	yes
chr1	11605479	11605673	PE	194	yes	yes
chr1	12783158	12909719	RD	126561	yes	not enough probes
chr1	12820622	12820966	PE	344		not enough probes
chr1	12894934	12935228	RD	40294
chr1	13030674	13073600	RD	42926
chr1	13114739	13142044	RD	27305		not enough probes
chr1	13206639	13291552	PE	84913
chr1	13247617	13339804	RD	92187		yes
chr1	13362288	13363326	PE	1038		not enough probes
chr1	13490497	13555496	RD	64999		yes
chr1	13700595	13700702	PE	107		not enough probes
chr1	13872320	13872619	PE	299		not enough probes
chr1	14308902	14310748	PE	1846		yes
chr1	14309669	14311426	PE	1757		yes
chr1	15780703	15845448	PE	64745
chr1	16024522	16027974	PE	3452	yes	yes
chr1	16249087	16258791	PE	9704	yes	yes
chr1	16707192	16708869	PE	1677		not enough probes
chr1	16711813	16751024	RD	39211		yes
chr1	16736583	16870438	PE	133855		yes
chr1	16736619	16870438	PE	133819
chr1	16738230	16872085	PE	133855		yes
chr1	16765479	16795696	RD	30217		yes
chr1	16831822	16877080	RD	45258		yes
chr1	16873514	16873835	PE	321		not enough probes
chr1	16932312	16995030	RD	62718		yes
chr1	17056230	17121662	RD	65432		yes
chr1	17107413	17153749	RD	46336		yes
chr1	17151040	17153060	PE	2020		not enough probes
chr1	17548778	17550147	PE	1369	yes	yes
chr1	17557367	17557570	PE	203		not enough probes
chr1	19634008	19634168	PE	160		yes
chr1	20369780	20370289	PE	509	yes
chr1	20736551	20737278	PE	727	yes	yes
chr1	20825107	20825250	PE	143		not enough probes
chr1	21659001	21659189	PE	188		not enough probes
chr1	22017179	22017276	PE	97		not enough probes
chr1	24275570	24275835	PE	265		yes
chr1	24275598	24275799	PE	201		not enough probes
chr1	24392935	24396207	PE	3272	yes	not enough probes
chr1	24677083	24679927	PE	2844	yes	yes
chr1	25031254	25033994	PE	2740		not enough probes
chr1	25031293	25033992	PE	2699		not enough probes
chr1	25470051	25535496	RD	65445	yes	yes
chr1	25577035	25618122	RD	41087		not enough probes
chr1	26332670	26337249	PE	4579	yes	yes
chr1	26332721	26337318	PE	4597	yes	yes
chr1	26362361	26362634	PE	273		not enough probes
chr1	26362410	26362683	PE	273		not enough probes
chr1	27676691	27677080	PE	389		not enough probes
chr1	27807977	27808122	PE	145		not enough probes
chr1	28028874	28388057	PE	359183
chr1	28120392	28120612	PE	220		not enough probes
chr1	28423957	28426667	PE	2710	yes	not enough probes
chr1	29802658	29802900	PE	242		yes
chr1	31347639	31349881	PE	2242	yes	not enough probes
chr1	31506017	31506415	PE	398		not enough probes
chr1	32929270	32929471	PE	201		not enough probes
chr1	34340759	34340880	PE	121		not enough probes
chr1	34874012	34884536	PE	10524	yes	yes
chr1	35399709	35399933	PE	224		not enough probes
chr1	36505841	36506122	PE	281		not enough probes
chr1	37196836	37198324	PE	1488		yes
chr1	37589067	37589254	PE	187	yes	not enough probes
chr1	37980839	37980983	PE	144		not enough probes
chr1	40246675	40246807	PE	132		not enough probes
chr1	40734936	40735275	PE	339		not enough probes
chr1	40794223	40801146	PE	6923	yes	yes
chr1	42515774	42515974	PE	200		not enough probes
chr1	42780796	42781034	PE	238		not enough probes
chr1	43630061	43630277	PE	216		not enough probes
chr1	45735936	45962654	PE	226718
chr1	45979888	45980088	PE	200		not enough probes
chr1	46138709	46138933	PE	224		not enough probes
chr1	46980582	46983180	PE	2598	yes	yes
chr1	53366684	53367448	PE	764	yes	yes
chr1	53367723	53368120	PE	397	yes	yes
chr1	54864854	54868532	PE	3678	yes	yes
chr1	55060151	55060406	PE	255		not enough probes
chr1	56173880	56174114	PE	234		not enough probes
chr1	56603714	56607449	PE	3735		not enough probes
chr1	56660272	56660517	PE	245		not enough probes
chr1	56660303	56660549	PE	246		not enough probes
chr1	57015214	57015443	PE	229		not enough probes
chr1	58115805	58116019	PE	214		not enough probes
chr1	58516482	58517306	PE	824		yes
chr1	58516504	58517306	PE	802		yes
chr1	58832200	58832479	PE	279		not enough probes
chr1	58832227	58832483	PE	256		not enough probes
chr1	59219393	59219516	PE	123		not enough probes
chr1	59821227	59822202	PE	975	yes	yes
chr1	60842317	60842508	PE	191		not enough probes
chr1	61855456	61856194	PE	738	yes	yes
chr1	62163181	62163433	PE	252		not enough probes
chr1	62395534	62396875	PE	1341	yes	yes
chr1	62924415	62924679	PE	264		not enough probes
chr1	62924426	62924694	PE	268		not enough probes
chr1	63477929	63480645	PE	2716		not enough probes
chr1	63477947	63480638	PE	2691		not enough probes
chr1	65454817	65455161	PE	344		not enough probes
chr1	65682224	65682420	PE	196		not enough probes
chr1	65682232	65682429	PE	197		not enough probes
chr1	65796739	65802757	PE	6018		not enough probes
chr1	65796768	65802774	PE	6006		not enough probes
chr1	65796779	65802803	PE	6024		not enough probes
chr1	65851702	65852034	PE	332		not enough probes
chr1	65908307	65908551	PE	244		not enough probes
chr1	66036512	66036784	PE	272		not enough probes
chr1	66973790	66974047	PE	257		not enough probes
chr1	66973812	66974028	PE	216		not enough probes
chr1	67780561	67781376	PE	815	yes	yes
chr1	69579558	69579819	PE	261		not enough probes
chr1	69579591	69579796	PE	205		not enough probes
chr1	69716296	69716513	PE	217		not enough probes
chr1	69716312	69716571	PE	259		not enough probes
chr1	69799908	69800164	PE	256		not enough probes
chr1	70718780	70719027	PE	247		not enough probes
chr1	70718796	70719027	PE	231		not enough probes
chr1	70921389	70921568	PE	179		not enough probes
chr1	71513920	71514119	PE	199		not enough probes
chr1	72526553	72578181	PE	51628	yes	yes
chr1	72528274	72536566	PE	8292	yes	yes
chr1	72538909	72584323	PE	45414	yes	yes
chr1	73526199	73526403	PE	204		not enough probes
chr1	73541389	73541622	PE	233		not enough probes
chr1	74085012	74085186	PE	174	yes	yes
chr1	74527758	74527894	PE	136		yes
chr1	75784458	75784679	PE	221		not enough probes
chr1	76872968	76873189	PE	221		not enough probes
chr1	79174117	79174356	PE	239		not enough probes
chr1	79670334	79670746	PE	412	yes
chr1	79886760	79886979	PE	219		not enough probes
chr1	79994367	79995579	PE	1212	yes	yes
chr1	80966945	80967156	PE	211		not enough probes
chr1	81177361	81183439	PE	6078		yes
chr1	81460387	81460610	PE	223		not enough probes
chr1	82735882	82736151	PE	269		not enough probes
chr1	82815246	82815502	PE	256		not enough probes
chr1	82898557	82900185	PE	1628		not enough probes
chr1	83241337	83244841	PE	3504		yes
chr1	84160931	84161523	PE	592	yes	yes
chr1	84290523	84297114	PE	6591		not enough probes
chr1	84484603	84488408	PE	3805	yes	not enough probes
chr1	85521173	85521438	PE	265		not enough probes
chr1	85521211	85521442	PE	231		not enough probes
chr1	86173442	86177094	PE	3652	yes	yes
chr1	86178333	86178602	PE	269		yes
chr1	86178375	86178644	PE	269		yes
chr1	86178398	86178642	PE	244		not enough probes
chr1	86513518	86514209	PE	691		not enough probes
chr1	86513542	86514182	PE	640		not enough probes
chr1	86513574	86514362	PE	788		not enough probes
chr1	89248502	89251103	PE	2601	yes	not enough probes
chr1	89371669	89424582	PE	52913
chr1	91397327	91397653	PE	326		not enough probes
chr1	91397369	91397695	PE	326		not enough probes
chr1	91397372	91397568	PE	196		not enough probes
chr1	91686674	91687074	PE	400		not enough probes
chr1	91686699	91687097	PE	398		not enough probes
chr1	92004656	92005827	PE	1171	yes	yes
chr1	94060963	94063764	PE	2801	yes	yes
chr1	95463084	95463315	PE	231		not enough probes
chr1	95463112	95463335	PE	223		not enough probes
chr1	98676088	98676633	PE	545	yes	yes
chr1	99177407	99180294	PE	2887	yes	not enough probes
chr1	100163161	100163363	PE	202		not enough probes
chr1	100552289	100553147	PE	858	yes	yes
chr1	101161153	101161387	PE	234		not enough probes
chr1	101467933	101470369	PE	2436	yes	not enough probes
chr1	102820250	102820518	PE	268		not enough probes
chr1	102820283	102820551	PE	268		not enough probes
chr1	102868668	102868872	PE	204		not enough probes
chr1	103954253	104111349	RD	157096		not enough probes
chr1	103978187	104022991	RD	44804		not enough probes
chr1	104031732	104063747	RD	32015		not enough probes
chr1	104244723	104245194	PE	471	yes	yes
chr1	104253025	104253176	PE	151		yes
chr1	104478705	104479855	PE	1150	yes	not enough probes
chr1	105056562	105057615	PE	1053	yes	yes
chr1	105229842	105230089	PE	247		not enough probes
chr1	105469065	105469880	PE	815	yes	not enough probes
chr1	105668312	105668523	PE	211		not enough probes
chr1	105817316	105824825	PE	7509		yes
chr1	105817339	105824870	PE	7531		yes
chr1	106771144	106771318	PE	174		not enough probes
chr1	108580693	108654310	RD	73617		yes
chr1	108721401	108799495	RD	78094		yes
chr1	109399253	109399524	PE	271		not enough probes
chr1	109399399	109399625	PE	226		not enough probes
chr1	109399399	109399597	PE	198		not enough probes
chr1	109404156	109404814	PE	658	yes	yes
chr1	109988696	109992825	PE	4129	yes	yes
chr1	110018291	110056247	RD	37956	yes	not enough probes
chr1	111117963	111118076	PE	113		not enough probes
chr1	111578358	111697697	PE	119339
chr1	112493322	112506128	PE	12806	yes	yes
chr1	112636629	112639084	PE	2455		not enough probes
chr1	113179928	113180827	PE	899		yes
chr1	113412866	113415210	PE	2344		yes
chr1	113517166	113517419	PE	253		not enough probes
chr1	113601142	113601516	PE	374	yes	yes
chr1	113841364	113847350	PE	5986		not enough probes
chr1	114845042	114845249	PE	207		not enough probes
chr1	114845055	114845249	PE	194		not enough probes
chr1	115598427	115598613	PE	186		not enough probes
chr1	116031006	116034272	PE	3266		yes
chr1	116879704	116879959	PE	255		not enough probes
chr1	116944983	117007212	RD	62229		yes
chr1	117681928	117683269	PE	1341	yes	yes
chr1	117892539	117892685	PE	146		not enough probes
chr1	117892578	117892685	PE	107		not enough probes
chr1	120349939	120352913	PE	2974		not enough probes
chr1	120363269	120392126	RD	28857		not enough probes
chr1	120405248	120429957	RD	24709		not enough probes
chr1	120437850	120492107	PE	54257
chr1	120477465	120478144	PE	679		not enough probes
chr1	120477482	120478161	PE	679		not enough probes
chr1	120561077	120590947	RD	29870		not enough probes
chr1	120595187	120618033	RD	22846		not enough probes
chr1	120629388	120660052	RD	30664		not enough probes
chr1	120662127	120726215	RD	64088		not enough probes
chr1	120714963	120738005	RD	23042		not enough probes
chr1	120790237	120817754	RD	27517		not enough probes
chr1	120808753	120828712	RD	19959		not enough probes
chr1	120823037	120851528	RD	28491
chr1	120962485	120963135	PE	650		not enough probes
chr1	141508974	141509924	PE	950		not enough probes
chr1	141511569	141644510	RD	132941		yes
chr1	141646422	141672545	RD	26123
chr1	141668957	141669499	PE	542		yes
chr1	141668976	141669499	PE	523		yes
chr1	141757150	141874592	RD	117442		yes
chr1	141789500	141813679	PE	24179		yes
chr1	141789519	141813698	PE	24179		yes
chr1	141827015	141827344	PE	329		not enough probes
chr1	141870845	141903977	RD	33132
chr1	141959308	142066591	RD	107283		yes
chr1	142006378	142006499	PE	121		not enough probes
chr1	142042928	142074167	RD	31239
chr1	142050516	142134339	RD	83823
chr1	142064512	142065428	PE	916
chr1	142077627	142120391	PE	42764
chr1	142101828	142106131	PE	4303		not enough probes
chr1	142184723	142200854	PE	16131
chr1	142192845	142228744	RD	35899
chr1	142235026	142342468	RD	107442		yes
chr1	142253580	142260758	PE	7178		yes
chr1	142343793	142382176	RD	38383
chr1	142526429	142562525	RD	36096
chr1	142612525	142638479	RD	25954		not enough probes
chr1	142627773	142669274	RD	41501		not enough probes
chr1	142649405	142670527	RD	21122		not enough probes
chr1	142677448	142744263	RD	66815		not enough probes
chr1	142691991	142726224	PE	34233		yes
chr1	142697335	142804736	PE	107401
chr1	142770237	142806932	RD	36695		not enough probes
chr1	142863155	142935838	RD	72683		yes
chr1	143050645	143103195	RD	52550
chr1	143274929	143329266	RD	54337
chr1	143522341	143544621	RD	22280		yes
chr1	143605459	143606357	PE	898
chr1	143605515	143606357	PE	842
chr1	143607660	143618117	PE	10457
chr1	143607660	143612354	PE	4694
chr1	143612540	143618100	PE	5560
chr1	143665953	143666635	PE	682		not enough probes
chr1	143665973	143666635	PE	662		not enough probes
chr1	143666736	143704176	RD	37440		not enough probes
chr1	143708721	143738043	RD	29322		not enough probes
chr1	143738103	143738331	PE	228		not enough probes
chr1	143791521	143900731	PE	109210
chr1	143804270	143808339	PE	4069
chr1	143804279	143808339	PE	4060
chr1	143804291	143808360	PE	4069
chr1	143804298	143808343	PE	4045
chr1	143804303	143808343	PE	4040
chr1	143899148	143926508	RD	27360		not enough probes
chr1	143944046	143974547	RD	30501		yes
chr1	143967119	143967295	PE	176		not enough probes
chr1	144012005	144082788	RD	70783		yes
chr1	144748884	144776123	RD	27239		yes
chr1	144787859	144791517	PE	3658		not enough probes
chr1	144799998	144809219	PE	9221		not enough probes
chr1	146042004	146065931	RD	23927		yes
chr1	146066465	146069079	PE	2614		yes
chr1	146084954	146088612	PE	3658		not enough probes
chr1	146397617	146444167	RD	46550
chr1	146464073	146490403	RD	26330		yes
chr1	146553037	146597210	RD	44173
chr1	146615761	146704736	RD	88975		yes
chr1	146796191	146875227	RD	79036		yes
chr1	146846190	146871838	RD	25648		yes
chr1	146869861	146890156	PE	20295
chr1	146886688	146930427	RD	43739
chr1	146916872	146950771	RD	33899
chr1	147008934	147036176	RD	27242		yes
chr1	147044939	147093637	RD	48698
chr1	147089145	147127351	RD	38206
chr1	147109318	147218708	RD	109390
chr1	147115689	147116248	PE	559		not enough probes
chr1	147116210	147116889	PE	679		not enough probes
chr1	147139336	147167640	RD	28304
chr1	147155451	147183550	RD	28099
chr1	147166619	147201591	RD	34972
chr1	147273658	147321028	RD	47370
chr1	147401693	147505888	RD	104195		yes
chr1	147541724	147584654	RD	42930		not enough probes
chr1	147595564	147599371	PE	3807		yes
chr1	147604093	147604298	PE	205		not enough probes
chr1	147609994	147654274	RD	44280		not enough probes
chr1	147617539	147617809	PE	270		not enough probes
chr1	147648358	147709519	RD	61161		not enough probes
chr1	147779050	147798655	PE	19605
chr1	147802869	147850253	RD	47384
chr1	147917322	147966975	RD	49653		not enough probes
chr1	147959520	147986655	RD	27135		not enough probes
chr1	147981061	147984808	PE	3747		yes
chr1	147998600	148048345	RD	49745		not enough probes
chr1	148027111	148049885	RD	22774		not enough probes
chr1	148039399	148067569	RD	28170		not enough probes
chr1	148158344	148158551	PE	207		not enough probes
chr1	148780820	148781060	PE	240		not enough probes
chr1	148958074	148958290	PE	216		not enough probes
chr1	150452372	150455073	PE	2701		yes
chr1	150452398	150453707	PE	1309		yes
chr1	150453764	150454501	PE	737		yes
chr1	150453795	150457210	PE	3415		yes
chr1	150453814	150454551	PE	737		yes
chr1	150453824	150454390	PE	566		yes
chr1	150453902	150454480	PE	578		yes
chr1	150453909	150455916	PE	2007		yes
chr1	150455311	150457360	PE	2049		yes
chr1	150594124	150594300	PE	176		not enough probes
chr1	150821171	150857039	RD	35868	yes	yes
chr1	150822172	150854271	PE	32099	yes	yes
chr1	151400299	151400500	PE	201	yes	not enough probes
chr1	151400333	151400532	PE	199	yes	not enough probes
chr1	152995086	152995238	PE	152		not enough probes
chr1	153885031	153999753	PE	114722
chr1	154793346	154795513	PE	2167		not enough probes
chr1	154793351	154795509	PE	2158		not enough probes
chr1	155440491	155441914	PE	1423	yes	yes
chr1	155807282	155807396	PE	114	yes	yes
chr1	156119987	156122625	PE	2638		yes
chr1	156317338	156317584	PE	246		yes
chr1	156317547	156317676	PE	129		not enough probes
chr1	156755039	156755228	PE	189	yes	not enough probes
chr1	156896012	156896272	PE	260		not enough probes
chr1	156978647	156978885	PE	238		not enough probes
chr1	156978674	156978890	PE	216		not enough probes
chr1	156993583	156994511	PE	928	yes	yes
chr1	157134164	157136515	PE	2351	yes	yes
chr1	157227977	157232772	PE	4795	yes	yes
chr1	157915321	157916178	PE	857	yes	yes
chr1	157915337	157916178	PE	841	yes	yes
chr1	158960872	158961179	PE	307	yes	not enough probes
chr1	159201655	159201858	PE	203		not enough probes
chr1	159221488	159221726	PE	238		not enough probes
chr1	159671922	159718551	RD	46629		yes
chr1	159749115	159778465	RD	29350
chr1	159782937	159828954	RD	46017	yes	yes
chr1	159842762	159888602	RD	45840		yes
chr1	160319267	160319516	PE	249		not enough probes
chr1	160319288	160319525	PE	237		not enough probes
chr1	160319308	160319567	PE	259		not enough probes
chr1	160497376	160497802	PE	426		yes
chr1	160723384	160723595	PE	211		not enough probes
chr1	163997865	163998089	PE	224		not enough probes
chr1	166031949	166034174	PE	2225	yes	not enough probes
chr1	166291201	166292266	PE	1065		not enough probes
chr1	167270990	167271752	PE	762	yes	not enough probes
chr1	167426644	167426879	PE	235		not enough probes
chr1	167426664	167426922	PE	258		not enough probes
chr1	167467495	167467781	PE	286		yes
chr1	167997068	167997324	PE	256		not enough probes
chr1	168116137	168116277	PE	140		yes
chr1	170873141	170873449	PE	308		not enough probes
chr1	172211373	172211584	PE	211		not enough probes
chr1	173063188	173068368	PE	5180	yes	yes
chr1	173314303	173358902	RD	44599		yes
chr1	174744839	174745292	PE	453		not enough probes
chr1	176761913	176762347	PE	434	yes	not enough probes
chr1	176931928	176932001	PE	73		not enough probes
chr1	177596325	177600361	PE	4036	yes	yes
chr1	177722214	177724870	PE	2656	yes	not enough probes
chr1	177873913	177874626	PE	713	yes	yes
chr1	178450427	178450643	PE	216		not enough probes
chr1	178450456	178450655	PE	199		not enough probes
chr1	178559602	178559841	PE	239		not enough probes
chr1	178559631	178559859	PE	228		not enough probes
chr1	179016395	179021967	PE	5572	yes	yes
chr1	180555959	180556192	PE	233		not enough probes
chr1	181218621	181218837	PE	216		not enough probes
chr1	181575284	181575692	PE	408	yes	not enough probes
chr1	182545361	182545598	PE	237		not enough probes
chr1	183081365	183087308	PE	5943		not enough probes
chr1	183203675	183203895	PE	220		not enough probes
chr1	183276434	183278261	PE	1827	yes	yes
chr1	183639690	183639953	PE	263		not enough probes
chr1	183639733	183639953	PE	220		not enough probes
chr1	183682969	183685175	PE	2206	yes	yes
chr1	185982731	185989060	PE	6329	yes	yes
chr1	186806058	186806757	PE	699	yes
chr1	186806084	186806799	PE	715	yes	yes
chr1	187099456	187261577	PE	162121
chr1	187261590	187261803	PE	213		not enough probes
chr1	187727724	187834472	RD	106748		yes
chr1	187840558	187897890	RD	57332		yes
chr1	188272213	188272373	PE	160		not enough probes
chr1	189103947	189104067	PE	120		yes
chr1	189177221	189177399	PE	178		not enough probes
chr1	189786105	189822664	RD	36559		yes
chr1	191502040	191502191	PE	151		not enough probes
chr1	192326707	192326863	PE	156	yes	not enough probes
chr1	192617116	192617879	PE	763	yes	not enough probes
chr1	192784235	192784396	PE	161		not enough probes
chr1	194420167	194838522	PE	418355
chr1	194424678	194424856	PE	178		not enough probes
chr1	194986994	195059991	RD	72997	yes	yes
chr1	195145278	195175813	RD	30535
chr1	195767117	195769798	PE	2681		not enough probes
chr1	195767143	195769824	PE	2681		not enough probes
chr1	196160648	196160893	PE	245	yes	not enough probes
chr1	197040371	197041929	PE	1558	yes	yes
chr1	197212900	197221261	PE	8361		yes
chr1	197376673	197380375	PE	3702	yes	yes
chr1	197705366	197706765	PE	1399		not enough probes
chr1	197705944	197706145	PE	201		not enough probes
chr1	197830645	197833169	PE	2524	yes	yes
chr1	199445539	199445677	PE	138		not enough probes
chr1	200627391	200627729	PE	338		not enough probes
chr1	200639340	200664241	RD	24901		not enough probes
chr1	200692097	200797374	RD	105277		yes
chr1	202053045	202054036	PE	991	yes	not enough probes
chr1	204261693	204300006	RD	38313		not enough probes
chr1	204296722	204325007	RD	28285		not enough probes
chr1	204317471	204353427	RD	35956		not enough probes
chr1	204554875	204581224	RD	26349		not enough probes
chr1	204582128	204648514	RD	66386		not enough probes
chr1	204622881	204643095	RD	20214		not enough probes
chr1	205164341	205164569	PE	228		not enough probes
chr1	205358988	205359715	PE	727		yes
chr1	205608637	205612153	PE	3516	yes	yes
chr1	205764279	205808473	RD	44194		yes
chr1	208001964	208002594	PE	630		yes
chr1	208144676	208152494	PE	7818	yes	yes
chr1	208361916	208362146	PE	230		not enough probes
chr1	208361947	208362179	PE	232		not enough probes
chr1	210537769	210539191	PE	1422		not enough probes
chr1	211105873	211105954	PE	81		not enough probes
chr1	212836711	212836976	PE	265		not enough probes
chr1	215524594	215524970	PE	376	yes	not enough probes
chr1	215820717	215820898	PE	181		not enough probes
chr1	215984147	215984351	PE	204		not enough probes
chr1	216249123	216255127	PE	6004	yes	yes
chr1	216312268	216313023	PE	755		not enough probes
chr1	216852526	216852750	PE	224		not enough probes
chr1	216852554	216852754	PE	200		not enough probes
chr1	217989903	217990153	PE	250		not enough probes
chr1	217989947	217990196	PE	249		not enough probes
chr1	218352080	218352298	PE	218		not enough probes
chr1	218569570	218570156	PE	586	yes	not enough probes
chr1	220100783	220101029	PE	246		not enough probes
chr1	220440788	220447110	PE	6322	yes	yes
chr1	220709302	220761701	RD	52399
chr1	221127454	221127667	PE	213		not enough probes
chr1	222150101	222215432	RD	65331		yes
chr1	222313723	222314099	PE	376		yes
chr1	222313744	222314146	PE	402		yes
chr1	222459458	222459703	PE	245		not enough probes
chr1	223323168	223323325	PE	157		not enough probes
chr1	223411018	223411246	PE	228		not enough probes
chr1	223828932	223829157	PE	225		not enough probes
chr1	223828946	223829147	PE	201		not enough probes
chr1	224069443	224069723	PE	280		not enough probes
chr1	224073405	224073547	PE	142		not enough probes
chr1	225232820	225233113	PE	293		yes
chr1	225232836	225233076	PE	240		yes
chr1	225548900	225549108	PE	208		not enough probes
chr1	226090723	226090918	PE	195		not enough probes
chr1	226428467	226428707	PE	240		not enough probes
chr1	226638796	226639019	PE	223		not enough probes
chr1	226797003	226850455	RD	53452
chr1	226881446	226881671	PE	225		not enough probes
chr1	227440016	227440358	PE	342	yes	not enough probes
chr1	227879168	227887393	PE	8225	yes	yes
chr1	228199220	228200482	PE	1262	yes	not enough probes
chr1	230489742	230489970	PE	228		not enough probes
chr1	230489759	230490011	PE	252		not enough probes
chr1	230525214	230526794	PE	1580	yes	yes
chr1	230842163	230842369	PE	206		not enough probes
chr1	230903205	230903357	PE	152		not enough probes
chr1	231931755	231932003	PE	248		not enough probes
chr1	232653779	232654027	PE	248		not enough probes
chr1	232653827	232654081	PE	254		not enough probes
chr1	232653837	232654027	PE	190		not enough probes
chr1	232978686	233019833	RD	41147		yes
chr1	233321605	233322710	PE	1105	yes	not enough probes
chr1	233365029	233365159	PE	130		not enough probes
chr1	233524287	233524495	PE	208		not enough probes
chr1	233603709	233604872	PE	1163	yes	not enough probes
chr1	233889300	233890024	PE	724		not enough probes
chr1	234121178	234121459	PE	281		not enough probes
chr1	234121217	234121459	PE	242		not enough probes
chr1	234345916	234346403	PE	487		not enough probes
chr1	234604834	234657913	PE	53079
chr1	234615715	234617885	PE	2170		not enough probes
chr1	234615729	234617860	PE	2131		not enough probes
chr1	234650741	234651443	PE	702	yes	yes
chr1	234661516	234661772	PE	256		not enough probes
chr1	234661557	234661772	PE	215		not enough probes
chr1	236760027	236767761	PE	7734
chr1	236918936	236919798	PE	862		not enough probes
chr1	238459623	238461357	PE	1734	yes	not enough probes
chr1	238683600	238683841	PE	241		not enough probes
chr1	238683630	238683847	PE	217		not enough probes
chr1	238707792	238708113	PE	321		yes
chr1	238905235	238905824	PE	589	yes	not enough probes
chr1	239216493	239216714	PE	221		not enough probes
chr1	239252960	239253146	PE	186		not enough probes
chr1	239427176	239427384	PE	208		not enough probes
chr1	239652821	239653010	PE	189		not enough probes
chr1	239652854	239653051	PE	197		not enough probes
chr1	241106237	241159638	RD	53401		yes
chr1	241131877	241298562	RD	166685
chr1	241194350	241195736	PE	1386	yes	not enough probes
chr1	241194422	241195817	PE	1395	yes	not enough probes
chr1	241244258	241285821	RD	41563
chr1	241285687	241333867	RD	48180
chr1	241492024	241492250	PE	226		not enough probes
chr1	241849372	241850329	PE	957	yes	not enough probes
chr1	243672832	243672943	PE	111		not enough probes
chr1	243844828	243844967	PE	139		not enough probes
chr1	243925705	243925801	PE	96		not enough probes
chr1	244192594	244192758	PE	164		not enough probes
chr1	244222475	244222788	PE	313		yes
chr1	244769524	244770109	PE	585		not enough probes
chr1	245094515	245094757	PE	242		not enough probes
chr1	245636184	245636301	PE	117		yes
chr1	245917051	245923031	PE	5980	yes	not enough probes
chr1	245917091	245923084	PE	5993	yes	not enough probes
chr1	246051460	246051804	PE	344		not enough probes
chr1	246118015	246124207	PE	6192		not enough probes
chr1	246118037	246124168	PE	6131		not enough probes
chr1	246118051	246124264	PE	6213		not enough probes
chr1	246118097	246124274	PE	6177		not enough probes
chr1	246118115	246124246	PE	6131		not enough probes
chr1	246274424	246274724	PE	300		not enough probes
chr1	246812444	246860574	RD	48130	yes	yes
chr1	246906132	246907485	PE	1353		not enough probes
chr1	246916489	246916738	PE	249		not enough probes
chr10	50131	125128	RD	74997		not enough probes
chr10	96189	97178	PE	989		not enough probes
chr10	96229	502575	PE	406346
chr10	403836	404036	PE	200		not enough probes
chr10	403895	404103	PE	208		not enough probes
chr10	439360	439537	PE	177		not enough probes
chr10	814326	814439	PE	113		yes
chr10	816462	816584	PE	122		not enough probes
chr10	819718	820319	PE	601		not enough probes
chr10	1592645	1592774	PE	129		not enough probes
chr10	2003756	2003882	PE	126		not enough probes
chr10	2323137	2323216	PE	79		yes
chr10	2369485	2369708	PE	223		not enough probes
chr10	2528169	2529314	PE	1145		yes
chr10	2533556	2533722	PE	166		yes
chr10	2939021	2939278	PE	257		not enough probes
chr10	3085769	3085869	PE	100		not enough probes
chr10	3134128	3134424	PE	296		not enough probes
chr10	3138462	3138577	PE	115		yes
chr10	4280019	4281590	PE	1571		yes
chr10	4280063	4281634	PE	1571		yes
chr10	4280065	4281614	PE	1549
chr10	4624812	4625043	PE	231		not enough probes
chr10	4698508	4700473	PE	1965		yes
chr10	4698526	4700448	PE	1922		yes
chr10	4999607	5029140	RD	29533		not enough probes
chr10	5027212	5055839	RD	28627
chr10	5277317	5283296	PE	5979		not enough probes
chr10	5929583	5932724	PE	3141	yes	yes
chr10	6137380	6137770	PE	390		not enough probes
chr10	6137395	6137770	PE	375		not enough probes
chr10	6209492	6209609	PE	117		yes
chr10	6291932	6292815	PE	883		yes
chr10	6291974	6292825	PE	851		yes
chr10	6292556	6292848	PE	292		not enough probes
chr10	6451557	6457538	PE	5981		not enough probes
chr10	6451589	6457536	PE	5947		not enough probes
chr10	7117012	7118207	PE	1195	yes	not enough probes
chr10	7117044	7118224	PE	1180	yes	not enough probes
chr10	7833839	7834004	PE	165		not enough probes
chr10	8822003	8822265	PE	262		not enough probes
chr10	9478219	9478338	PE	119		yes
chr10	9559804	9560027	PE	223		not enough probes
chr10	9559836	9560076	PE	240		not enough probes
chr10	10175367	10533418	PE	358051
chr10	10533416	10533638	PE	222		not enough probes
chr10	10533434	10533648	PE	214		not enough probes
chr10	10748547	10748763	PE	216		not enough probes
chr10	11021085	11021246	PE	161		yes
chr10	11366205	11366365	PE	160		not enough probes
chr10	11985438	11985731	PE	293		not enough probes
chr10	12132809	12204723	RD	71914
chr10	12600474	12602889	PE	2415		not enough probes
chr10	12600481	12602886	PE	2405		not enough probes
chr10	12636220	12636513	PE	293		yes
chr10	13298026	13298262	PE	236		not enough probes
chr10	13299278	13300678	PE	1400		not enough probes
chr10	14976371	14976619	PE	248		not enough probes
chr10	15069011	15127377	RD	58366
chr10	15311736	15311873	PE	137		not enough probes
chr10	15572487	15572699	PE	212		not enough probes
chr10	16831871	16852823	RD	20952
chr10	16847789	16863629	RD	15840
chr10	16982705	17011425	RD	28720
chr10	18543082	18543489	PE	407	yes	yes
chr10	19070450	19070559	PE	109		yes
chr10	19379327	19590727	PE	211400
chr10	19437312	19437558	PE	246		not enough probes
chr10	19437333	19437564	PE	231		not enough probes
chr10	20517955	20518121	PE	166		yes
chr10	20707265	20707480	PE	215		not enough probes
chr10	24416847	24418371	PE	1524		not enough probes
chr10	24870054	25138094	PE	268040
chr10	25138094	25138330	PE	236		not enough probes
chr10	26394775	26395005	PE	230		not enough probes
chr10	26807962	26808166	PE	204		not enough probes
chr10	26895555	26927548	RD	31993		not enough probes
chr10	26952361	26985018	RD	32657		not enough probes
chr10	27039038	27042053	PE	3015	yes	yes
chr10	27225803	27274581	RD	48778
chr10	27264205	27268005	PE	3800
chr10	27356174	27384448	RD	28274		not enough probes
chr10	27569627	27591802	RD	22175		not enough probes
chr10	27575608	27614026	RD	38418		not enough probes
chr10	27637829	27683338	RD	45509
chr10	27830644	27868557	RD	37913		not enough probes
chr10	28767613	28767796	PE	183		not enough probes
chr10	29454627	29759955	PE	305328
chr10	29498574	29498764	PE	190		yes
chr10	29635206	29635414	PE	208		not enough probes
chr10	29752138	29752718	PE	580		not enough probes
chr10	29782248	29782926	PE	678	yes	not enough probes
chr10	29883842	29906827	RD	22985		not enough probes
chr10	29958531	29958947	PE	416	yes	yes
chr10	30587860	30588191	PE	331		not enough probes
chr10	30587860	30588083	PE	223		not enough probes
chr10	30682153	30742289	RD	60136
chr10	30972247	30997493	RD	25246		not enough probes
chr10	30992551	31013071	RD	20520		not enough probes
chr10	31276953	31557523	PE	280570
chr10	31286763	31291689	PE	4926	yes	yes
chr10	31483381	31484817	PE	1436	yes	yes
chr10	32297906	32300529	PE	2623		not enough probes
chr10	32745718	32746016	PE	298		not enough probes
chr10	32745733	32746031	PE	298		not enough probes
chr10	32745747	32746045	PE	298		not enough probes
chr10	33532664	33532834	PE	170		not enough probes
chr10	34724493	34724745	PE	252		not enough probes
chr10	35633229	35633491	PE	262		not enough probes
chr10	36259647	36261022	PE	1375	yes	yes
chr10	36280068	36312812	RD	32744		not enough probes
chr10	36483793	36484800	PE	1007		not enough probes
chr10	36633632	36766900	PE	133268
chr10	37262762	37296098	RD	33336
chr10	37274104	37330194	RD	56090
chr10	37318083	37352184	RD	34101
chr10	37418491	37526478	RD	107987		yes
chr10	37455840	37483285	RD	27445		yes
chr10	37486220	37529875	RD	43655
chr10	37516534	37550209	RD	33675		yes
chr10	37709476	37734601	RD	25125		not enough probes
chr10	37731208	37765340	RD	34132		not enough probes
chr10	37921876	37962565	RD	40689		not enough probes
chr10	37968439	38030630	RD	62191		not enough probes
chr10	38011718	38062532	RD	50814		yes
chr10	38312007	38312123	PE	116		not enough probes
chr10	38374105	38429571	RD	55466		not enough probes
chr10	38561167	38684343	RD	123176		yes
chr10	38789176	38792711	PE	3535	yes
chr10	38918729	39169253	RD	250524
chr10	41916693	42203168	RD	286475
chr10	42021563	42036762	PE	15199
chr10	42225403	42291075	RD	65672
chr10	42333637	42399137	RD	65500		not enough probes
chr10	42367254	42398529	RD	31275		not enough probes
chr10	42476849	42532085	RD	55236		not enough probes
chr10	42501986	42524547	RD	22561		not enough probes
chr10	42511160	42540273	RD	29113		not enough probes
chr10	42530649	42552187	RD	21538		not enough probes
chr10	42543319	42576695	RD	33376
chr10	42594214	42594441	PE	227		not enough probes
chr10	42604024	42688586	RD	84562
chr10	42747832	42776456	RD	28624		not enough probes
chr10	43059690	43060129	PE	439		not enough probes
chr10	43215797	43271777	RD	55980
chr10	43415434	43415641	PE	207		not enough probes
chr10	44007302	44007841	PE	539	yes	not enough probes
chr10	44221315	44221528	PE	213		not enough probes
chr10	44478156	44478415	PE	259		not enough probes
chr10	44743238	44744065	PE	827
chr10	44890014	44925860	RD	35846
chr10	44915755	44937815	RD	22060		not enough probes
chr10	44936776	44982685	RD	45909		not enough probes
chr10	45003047	45031811	RD	28764		not enough probes
chr10	45513826	45688710	RD	174884
chr10	45705052	45746970	RD	41918
chr10	46016079	46075798	RD	59719
chr10	46127510	46849111	RD	721601
chr10	46456100	46456213	PE	113		not enough probes
chr10	46508396	46508711	PE	315		not enough probes
chr10	46559226	46560561	PE	1335		not enough probes
chr10	46999175	47254524	RD	255349		yes
chr10	47087397	47124662	RD	37265		yes
chr10	47112651	47113125	PE	474		not enough probes
chr10	47112700	47113104	PE	404		not enough probes
chr10	47129725	47245397	RD	115672
chr10	47429349	47509481	RD	80132		not enough probes
chr10	47725713	47912260	RD	186547
chr10	48358140	48418665	RD	60525		not enough probes
chr10	48390621	48446145	RD	55524
chr10	48459694	48715542	RD	255848
chr10	48865542	48982228	RD	116686
chr10	48962238	49004543	RD	42305
chr10	49006317	49051385	RD	45068
chr10	49587177	49587427	PE	250		not enough probes
chr10	49947996	49948274	PE	278		not enough probes
chr10	50213486	50213626	PE	140		yes
chr10	50673361	50681002	PE	7641	yes	yes
chr10	50734092	50786937	RD	52845
chr10	50859253	51005781	RD	146528
chr10	50958966	50979441	RD	20475
chr10	51012195	51049579	RD	37384		not enough probes
chr10	51118851	51191822	RD	72971
chr10	51288594	51333556	RD	44962
chr10	51351106	51566692	RD	215586
chr10	51582351	51633217	RD	50866		not enough probes
chr10	51752612	51908804	PE	156192
chr10	52085192	52188149	RD	102957		yes
chr10	52182896	52219561	RD	36665
chr10	52733105	53109484	PE	376379
chr10	53248476	53248778	PE	302		not enough probes
chr10	53497689	53497909	PE	220		not enough probes
chr10	53654284	53703834	PE	49550
chr10	54111217	54111416	PE	199		not enough probes
chr10	54453525	54458738	PE	5213	yes	yes
chr10	54530816	54531034	PE	218		not enough probes
chr10	54530829	54531051	PE	222		not enough probes
chr10	55563675	55564042	PE	367	yes	yes
chr10	55628557	55653287	PE	24730
chr10	55839780	55881821	RD	42041
chr10	56187047	56187244	PE	197		not enough probes
chr10	56352785	56354271	PE	1486	yes	yes
chr10	57006404	57031419	RD	25015		not enough probes
chr10	57023237	57059966	RD	36729
chr10	57042118	57062298	RD	20180		not enough probes
chr10	57168381	57213477	RD	45096		yes
chr10	57372041	57372289	PE	248		not enough probes
chr10	57372062	57372272	PE	210		not enough probes
chr10	57846118	57886404	RD	40286		not enough probes
chr10	58183065	58196879	PE	13814	yes	yes
chr10	58533558	58533766	PE	208		not enough probes
chr10	58685231	58685466	PE	235		not enough probes
chr10	58879773	58881818	PE	2045	yes
chr10	59954213	60411810	PE	457597
chr10	60186265	60192634	PE	6369	yes
chr10	60428728	60654972	PE	226244
chr10	60872695	60873481	PE	786	yes	yes
chr10	61031959	61034967	PE	3008	yes	yes
chr10	61035502	61035736	PE	234		not enough probes
chr10	61397512	61794863	PE	397351
chr10	63413636	63413768	PE	132		not enough probes
chr10	65179260	65181363	PE	2103	yes	not enough probes
chr10	66068780	66070699	PE	1919	yes	not enough probes
chr10	66511806	66511964	PE	158		yes
chr10	66702390	66702705	PE	315		yes
chr10	66976940	66985248	PE	8308	yes	yes
chr10	69072635	69183558	PE	110923
chr10	69488044	69491607	PE	3563		not enough probes
chr10	69924054	69924509	PE	455		not enough probes
chr10	69942087	69942322	PE	235		not enough probes
chr10	70435842	70487306	RD	51464		yes
chr10	70456372	70457272	PE	900	yes	yes
chr10	70668114	70668336	PE	222		not enough probes
chr10	70900978	70907973	PE	6995	yes	yes
chr10	70951035	70961052	PE	10017	yes	yes
chr10	72118751	72121296	PE	2545	yes	yes
chr10	72926566	72926708	PE	142	yes	not enough probes
chr10	74468378	74468584	PE	206		not enough probes
chr10	74512620	74512782	PE	162		yes
chr10	75083279	75180503	RD	97224
chr10	75221632	75239309	RD	17677		not enough probes
chr10	77925584	77930936	PE	5352		yes
chr10	77925590	77930922	PE	5332		yes
chr10	78016606	78021484	PE	4878		not enough probes
chr10	78470903	78471126	PE	223		not enough probes
chr10	78470923	78471133	PE	210		not enough probes
chr10	80762196	80762687	PE	491		yes
chr10	80846893	80847056	PE	163		yes
chr10	80846918	80847056	PE	138		yes
chr10	80929413	80981074	RD	51661		yes
chr10	81073592	81667152	RD	593560
chr10	81464247	81495322	PE	31075		not enough probes
chr10	81650583	81674125	RD	23542
chr10	81831771	81894231	RD	62460		yes
chr10	81963654	82006444	RD	42790		yes
chr10	82727717	82727951	PE	234		not enough probes
chr10	82727736	82727988	PE	252		not enough probes
chr10	82740281	82742574	PE	2293	yes	not enough probes
chr10	82869391	82881288	PE	11897	yes	yes
chr10	82894643	82894833	PE	190	yes	not enough probes
chr10	83873518	83879016	PE	5498	yes	yes
chr10	84117794	84120332	PE	2538	yes	not enough probes
chr10	84227967	84228365	PE	398		not enough probes
chr10	84390750	84390890	PE	140		not enough probes
chr10	84807522	84808369	PE	847	yes	yes
chr10	84936485	84937786	PE	1301	yes	yes
chr10	85365920	85366041	PE	121		yes
chr10	85616206	85616356	PE	150		not enough probes
chr10	86791753	86792331	PE	578
chr10	87942255	87949824	PE	7569	yes	yes
chr10	88656173	88656405	PE	232		not enough probes
chr10	88722149	88807810	RD	85661
chr10	88814693	88841555	RD	26862		not enough probes
chr10	88880952	89245690	RD	364738
chr10	89265768	89266448	PE	680		yes
chr10	90727043	90727328	PE	285		not enough probes
chr10	90930499	90937981	PE	7482	yes	yes
chr10	91537379	91537598	PE	219		not enough probes
chr10	91799908	91800151	PE	243		not enough probes
chr10	92451827	92455574	PE	3747	yes	yes
chr10	92805380	92805641	PE	261		not enough probes
chr10	92959211	92959453	PE	242		not enough probes
chr10	93623316	93624438	PE	1122	yes	yes
chr10	93844108	93849385	PE	5277		yes
chr10	94124574	94127529	PE	2955		not enough probes
chr10	95535467	95536424	PE	957		yes
chr10	96857190	96864874	PE	7684	yes	yes
chr10	97197051	97197961	PE	910		not enough probes
chr10	98527148	98527395	PE	247		not enough probes
chr10	98970302	99013078	RD	42776		not enough probes
chr10	99024849	99027304	PE	2455		not enough probes
chr10	99024867	99027301	PE	2434		not enough probes
chr10	99098276	99098499	PE	223		not enough probes
chr10	99310663	99311490	PE	827		not enough probes
chr10	99681699	99707579	RD	25880		not enough probes
chr10	100015080	100015345	PE	265		not enough probes
chr10	100015110	100015342	PE	232		not enough probes
chr10	100486955	100487189	PE	234		not enough probes
chr10	100712581	101094361	PE	381780
chr10	102148285	102149486	PE	1201		not enough probes
chr10	103906946	103975356	RD	68410		not enough probes
chr10	104148267	104168395	RD	20128		not enough probes
chr10	104518123	104518367	PE	244		not enough probes
chr10	104635238	104635471	PE	233		not enough probes
chr10	105043164	105044092	PE	928		yes
chr10	105087488	105087737	PE	249		not enough probes
chr10	105087530	105087782	PE	252		not enough probes
chr10	106841075	106841252	PE	177		not enough probes
chr10	107242985	107243248	PE	263	yes	yes
chr10	107242997	107243288	PE	291	yes	yes
chr10	107878066	107878246	PE	180		not enough probes
chr10	107940639	107941481	PE	842	yes	yes
chr10	107940675	107941517	PE	842	yes	yes
chr10	107985981	107987673	PE	1692	yes	yes
chr10	108020301	108022430	PE	2129	yes	yes
chr10	109238446	109262875	RD	24429		not enough probes
chr10	109628476	109629636	PE	1160	yes	not enough probes
chr10	109718737	109719107	PE	370		not enough probes
chr10	110685831	110686069	PE	238		yes
chr10	111026388	111026608	PE	220		not enough probes
chr10	111249189	111249475	PE	286		not enough probes
chr10	111562092	111568105	PE	6013		not enough probes
chr10	111562115	111568148	PE	6033		not enough probes
chr10	113181556	113181851	PE	295		not enough probes
chr10	114102141	114106542	PE	4401		yes
chr10	114102170	114106623	PE	4453		yes
chr10	114147765	114148012	PE	247		not enough probes
chr10	114147794	114148060	PE	266		not enough probes
chr10	117701601	117701896	PE	295	yes	yes
chr10	118486739	118487354	PE	615		yes
chr10	119320240	119320389	PE	149		yes
chr10	119624268	119624519	PE	251		not enough probes
chr10	119624280	119624519	PE	239		not enough probes
chr10	121144063	121144152	PE	89		not enough probes
chr10	122108083	122108332	PE	249		not enough probes
chr10	122691136	122691361	PE	225		yes
chr10	123479165	123479384	PE	219		not enough probes
chr10	124206805	124207203	PE	398	yes	not enough probes
chr10	124318429	124337270	RD	18841
chr10	124339860	124370732	RD	30872		yes
chr10	126706258	126721933	RD	15675		not enough probes
chr10	127181645	127187135	PE	5490		yes
chr10	127557475	127622899	RD	65424
chr10	127735173	127735890	PE	717		yes
chr10	127735187	127735876	PE	689		not enough probes
chr10	128096479	128096730	PE	251		not enough probes
chr10	128595456	128595576	PE	120		not enough probes
chr10	129455313	129455545	PE	232		not enough probes
chr10	129634643	129634803	PE	160		yes
chr10	129825565	129825769	PE	204		not enough probes
chr10	129836567	129836786	PE	219		not enough probes
chr10	130071038	130071199	PE	161		yes
chr10	130726864	130727210	PE	346	yes	yes
chr10	131485167	131485360	PE	193		not enough probes
chr10	132048451	132048705	PE	254		not enough probes
chr10	132072141	132072246	PE	105		not enough probes
chr10	132262166	132262315	PE	149		yes
chr10	132748471	132748740	PE	269		not enough probes
chr10	132799058	132802722	PE	3664	yes	yes
chr10	132878678	132881148	PE	2470	yes	not enough probes
chr10	133918070	133918201	PE	131		yes
chr10	134185655	134185737	PE	82		not enough probes
chr10	134662829	134663035	PE	206		yes
chr10	134803636	134803817	PE	181		not enough probes
chr10	134827425	134827556	PE	131		not enough probes
chr10	134890236	134914958	RD	24722		not enough probes
chr10	134945896	134970918	RD	25022		not enough probes
chr10	134954788	134955845	PE	1057		not enough probes
chr10	135094760	135095299	PE	539		not enough probes
chr10	135267516	135358423	RD	90907		yes
chr10	135353941	135358151	PE	4210		yes
chr11	56884	193258	RD	136374
chr11	213846	213989	PE	143		not enough probes
chr11	283847	316799	RD	32952
chr11	339901	340124	PE	223		not enough probes
chr11	349735	349867	PE	132		not enough probes
chr11	380551	380821	PE	270		not enough probes
chr11	411463	411579	PE	116		not enough probes
chr11	415039	415174	PE	135		not enough probes
chr11	418019	562352	PE	144333
chr11	481694	481876	PE	182		not enough probes
chr11	499472	544912	RD	45440
chr11	565614	588388	RD	22774
chr11	637841	638007	PE	166		not enough probes
chr11	667331	667657	PE	326		yes
chr11	745712	776312	RD	30600
chr11	879278	901794	RD	22516		yes
chr11	970014	970498	PE	484		not enough probes
chr11	1069048	1069539	PE	491		not enough probes
chr11	1076543	1076751	PE	208		not enough probes
chr11	1117757	1149576	RD	31819		yes
chr11	1208234	1251645	RD	43411		not enough probes
chr11	1619543	1620015	PE	472		yes
chr11	1846035	1868392	RD	22357
chr11	1871862	1893467	PE	21605	yes
chr11	1919458	1919600	PE	142		not enough probes
chr11	1983379	1983544	PE	165		not enough probes
chr11	2172013	2172187	PE	174		yes
chr11	2881789	2902595	RD	20806
chr11	3081560	3081716	PE	156		not enough probes
chr11	3195287	3200638	PE	5351	yes	yes
chr11	3355387	3585430	RD	230043	yes
chr11	3880048	3922105	RD	42057
chr11	4197973	4345527	RD	147554		not enough probes
chr11	4272679	4318852	PE	46173	yes	yes
chr11	4759089	4759413	PE	324		not enough probes
chr11	4915518	4940135	RD	24617
chr11	5063543	5063698	PE	155		not enough probes
chr11	5478211	5479665	PE	1454	yes	yes
chr11	5677048	5677333	PE	285		not enough probes
chr11	5716644	5718923	PE	2279	yes	not enough probes
chr11	5738849	5766434	RD	27585	yes	yes
chr11	5741133	5765811	PE	24678	yes	yes
chr11	6557446	6557572	PE	126		yes
chr11	6837943	6838489	PE	546		not enough probes
chr11	7165890	7166142	PE	252		not enough probes
chr11	7385155	7385473	PE	318		not enough probes
chr11	7673456	7673703	PE	247		not enough probes
chr11	7673490	7673698	PE	208		not enough probes
chr11	7746936	7748476	PE	1540	yes	not enough probes
chr11	8827833	8828112	PE	279		not enough probes
chr11	8914622	8921661	PE	7039	yes	yes
chr11	8957645	9061111	PE	103466
chr11	9280254	9281208	PE	954		yes
chr11	9294923	9295110	PE	187		not enough probes
chr11	9398688	9425292	RD	26604		not enough probes
chr11	9482375	9483318	PE	943		yes
chr11	9751167	9751426	PE	259		not enough probes
chr11	10249325	10250341	PE	1016		not enough probes
chr11	11336194	11337500	PE	1306	yes	yes
chr11	11779558	11781096	PE	1538	yes	not enough probes
chr11	12109135	12109383	PE	248		not enough probes
chr11	12900325	12900491	PE	166		not enough probes
chr11	13522472	13522764	PE	292		yes
chr11	14304899	14305113	PE	214		not enough probes
chr11	16543739	16543873	PE	134		not enough probes
chr11	16554155	16554411	PE	256		not enough probes
chr11	16952737	16953080	PE	343		yes
chr11	16952756	16953080	PE	324		yes
chr11	17152438	17152653	PE	215		not enough probes
chr11	18151043	18204142	RD	53099		not enough probes
chr11	18222878	18248046	RD	25168
chr11	18907154	18951245	RD	44091
chr11	18929249	18951293	RD	22044
chr11	18934482	18996285	RD	61803
chr11	20525755	20527755	PE	2000		not enough probes
chr11	20801136	20806469	PE	5333	yes	yes
chr11	24306072	24312090	PE	6018		not enough probes
chr11	24399732	24408814	PE	9082	yes	yes
chr11	25091868	25561700	PE	469832
chr11	25311925	25313473	PE	1548		not enough probes
chr11	25389057	25389264	PE	207		yes
chr11	25521001	25521294	PE	293		not enough probes
chr11	25729640	25729715	PE	75		not enough probes
chr11	25985988	25986173	PE	185		yes
chr11	27264460	27264701	PE	241		not enough probes
chr11	27613839	27614069	PE	230		yes
chr11	27746094	27746304	PE	210		not enough probes
chr11	27778813	27778992	PE	179		not enough probes
chr11	28963783	28969411	PE	5628	yes	yes
chr11	29096036	29096872	PE	836	yes
chr11	29924162	29924938	PE	776		yes
chr11	31109025	31109294	PE	269		not enough probes
chr11	31350358	31354131	PE	3773	yes	yes
chr11	31873307	31873559	PE	252		not enough probes
chr11	32243232	32243511	PE	279		not enough probes
chr11	32345816	32347187	PE	1371	yes	yes
chr11	33494246	33494475	PE	229		not enough probes
chr11	33494266	33494550	PE	284		not enough probes
chr11	34005172	34005329	PE	157		not enough probes
chr11	34065457	34065712	PE	255		not enough probes
chr11	34330241	34376354	RD	46113
chr11	34684703	34685084	PE	381		not enough probes
chr11	37623206	37623468	PE	262		not enough probes
chr11	37918629	37918849	PE	220		not enough probes
chr11	38056185	38056425	PE	240		not enough probes
chr11	38257333	38257618	PE	285		yes
chr11	39072067	39072282	PE	215		not enough probes
chr11	39761701	39761922	PE	221		not enough probes
chr11	40532865	40533047	PE	182		not enough probes
chr11	40963607	40963813	PE	206		not enough probes
chr11	41774780	41775494	PE	714	yes	yes
chr11	41778869	41779089	PE	220		not enough probes
chr11	41788386	41952531	PE	164145
chr11	42112744	42113002	PE	258		not enough probes
chr11	42420666	42420894	PE	228		not enough probes
chr11	42420687	42420925	PE	238		not enough probes
chr11	43848420	43848640	PE	220		not enough probes
chr11	43866187	43866391	PE	204	yes	not enough probes
chr11	45089341	45089434	PE	93		yes
chr11	45386424	45388095	PE	1671	yes	yes
chr11	45992819	45993054	PE	235		not enough probes
chr11	46117598	46118926	PE	1328	yes	yes
chr11	46297939	46327123	RD	29184		yes
chr11	46343344	46362921	RD	19577		yes
chr11	47014169	47020179	PE	6010		yes
chr11	47482691	47484488	PE	1797	yes	yes
chr11	47718432	47719743	PE	1311	yes	yes
chr11	47844236	47844698	PE	462		not enough probes
chr11	48076647	48076884	PE	237		not enough probes
chr11	48288276	48343331	RD	55055
chr11	48345437	49084500	RD	739063		yes
chr11	48403410	48403634	PE	224		not enough probes
chr11	48557414	48560781	PE	3367
chr11	48557446	48560771	PE	3325
chr11	48885501	48885739	PE	238	yes	not enough probes
chr11	48885535	48885779	PE	244	yes	not enough probes
chr11	49072859	49076163	PE	3304	yes
chr11	49118992	49169267	RD	50275		yes
chr11	49148801	49181472	RD	32671		not enough probes
chr11	49206737	49257086	RD	50349		yes
chr11	49373307	49451972	RD	78665		yes
chr11	49381673	49381900	PE	227		not enough probes
chr11	49398906	49399147	PE	241		not enough probes
chr11	49551710	49608912	RD	57202		not enough probes
chr11	49666378	49714240	PE	47862	yes
chr11	49688667	49746860	RD	58193
chr11	49715877	49717391	PE	1514	yes
chr11	49772253	50060952	RD	288699		not enough probes
chr11	49900922	49963582	RD	62660		not enough probes
chr11	50016164	50102663	RD	86499
chr11	50095422	50141565	RD	46143		not enough probes
chr11	50189115	50740429	RD	551314
chr11	51234618	51411544	RD	176926
chr11	54450781	54862485	RD	411704
chr11	54788168	54795069	PE	6901	yes
chr11	54905430	55000650	RD	95220
chr11	54940070	54971303	RD	31233
chr11	54968397	55004151	RD	35754
chr11	55096665	55208524	RD	111859	yes	yes
chr11	55121002	55200553	PE	79551	yes
chr11	55191075	55214179	PE	23104
chr11	55245540	55245800	PE	260		not enough probes
chr11	55328490	55424332	PE	95842
chr11	55379653	55424707	RD	45054
chr11	55423971	55424236	PE	265		not enough probes
chr11	56164531	56164745	PE	214		not enough probes
chr11	56196352	56196823	PE	471	yes	yes
chr11	57719408	57719624	PE	216		not enough probes
chr11	57719422	57719680	PE	258		not enough probes
chr11	57923576	57924639	PE	1063
chr11	57977202	57977457	PE	255		not enough probes
chr11	58350770	58352502	PE	1732	yes	yes
chr11	58460972	58501161	RD	40189		not enough probes
chr11	58543947	58595873	RD	51926	yes	not enough probes
chr11	58565874	58566091	PE	217		not enough probes
chr11	58611640	58639339	RD	27699		not enough probes
chr11	59155383	59155649	PE	266		not enough probes
chr11	60328044	60328403	PE	359		not enough probes
chr11	60608376	60610423	PE	2047		not enough probes
chr11	60722786	60778210	RD	55424		yes
chr11	60864365	60864633	PE	268		not enough probes
chr11	61311330	61335312	RD	23982		yes
chr11	61701367	61701557	PE	190		not enough probes
chr11	61896125	61924567	RD	28442		not enough probes
chr11	62079834	62100776	RD	20942		not enough probes
chr11	62147741	62214652	RD	66911		not enough probes
chr11	62406211	62442221	RD	36010		not enough probes
chr11	63455449	63458132	PE	2683		not enough probes
chr11	63455486	63458137	PE	2651		not enough probes
chr11	63689280	63729935	RD	40655
chr11	63786075	63850977	RD	64902		yes
chr11	65131869	65149120	RD	17251		not enough probes
chr11	65377934	65395563	RD	17629		yes
chr11	65398655	65400041	PE	1386	yes	yes
chr11	65398688	65400123	PE	1435	yes	yes
chr11	67086644	67088988	PE	2344	yes	yes
chr11	67203788	67521522	RD	317734	yes
chr11	67398791	67401374	PE	2583	yes
chr11	67823758	67825779	PE	2021		not enough probes
chr11	67939663	67939883	PE	220		not enough probes
chr11	68011313	68312406	PE	301093		yes
chr11	69110031	69110488	PE	457	yes	not enough probes
chr11	69660205	69662136	PE	1931	yes	yes
chr11	69718182	69718318	PE	136		not enough probes
chr11	70484594	70484689	PE	95		yes
chr11	70948497	71203396	RD	254899
chr11	71140590	71144472	PE	3882		not enough probes
chr11	71154576	71159374	PE	4798	yes	not enough probes
chr11	71194571	71220938	RD	26367		yes
chr11	71233598	71306197	RD	72599
chr11	71522665	71575286	RD	52621		not enough probes
chr11	71539252	71539470	PE	218		not enough probes
chr11	71553070	71554013	PE	943		not enough probes
chr11	73822691	73822951	PE	260		not enough probes
chr11	73822723	73822951	PE	228		not enough probes
chr11	74210077	74210282	PE	205		not enough probes
chr11	76008017	76210375	PE	202358
chr11	76122971	76123119	PE	148		not enough probes
chr11	77080925	77081169	PE	244		not enough probes
chr11	77197226	77197423	PE	197		not enough probes
chr11	77271764	77348902	RD	77138
chr11	78568211	78569692	PE	1481	yes	yes
chr11	79949582	80004121	RD	54539		not enough probes
chr11	79983829	80012688	RD	28859		not enough probes
chr11	80038864	80109259	RD	70395		not enough probes
chr11	80058870	80093090	RD	34220		not enough probes
chr11	80078789	80109259	RD	30470		not enough probes
chr11	81178147	81198936	PE	20789	yes	yes
chr11	81233835	81234135	PE	300		not enough probes
chr11	81534063	81540950	PE	6887	yes
chr11	82821027	82821333	PE	306		yes
chr11	82821035	82821243	PE	208		yes
chr11	84400824	84400986	PE	162		not enough probes
chr11	84940679	84952346	PE	11667	yes	yes
chr11	85981883	85984157	PE	2274	yes	yes
chr11	87558208	87558410	PE	202		not enough probes
chr11	88230583	88290569	RD	59986		not enough probes
chr11	88384616	88477051	RD	92435		yes
chr11	88489754	88522736	RD	32982		not enough probes
chr11	88604134	88607529	PE	3395	yes	not enough probes
chr11	88640465	88688895	RD	48430		not enough probes
chr11	88706500	88750602	RD	44102		not enough probes
chr11	88932434	88976667	RD	44233		not enough probes
chr11	88988483	89021185	RD	32702		not enough probes
chr11	89028983	89085014	RD	56031		not enough probes
chr11	89125022	89492466	RD	367444
chr11	89135418	89146822	PE	11404	yes
chr11	89260050	89265958	PE	5908
chr11	89572170	89572401	PE	231		not enough probes
chr11	89833340	89835592	PE	2252	yes	yes
chr11	90801560	90802132	PE	572	yes	not enough probes
chr11	91010237	91011211	PE	974	yes	not enough probes
chr11	91664344	91667596	PE	3252	yes	not enough probes
chr11	91885654	91885856	PE	202		not enough probes
chr11	92509451	92515445	PE	5994		not enough probes
chr11	92615999	92616266	PE	267		not enough probes
chr11	92660791	92661753	PE	962	yes	yes
chr11	92742462	92742699	PE	237		not enough probes
chr11	93217655	93217821	PE	166		yes
chr11	93318854	93321087	PE	2233		not enough probes
chr11	93318875	93321108	PE	2233		not enough probes
chr11	93318892	93320975	PE	2083		not enough probes
chr11	94324021	94810952	PE	486931
chr11	94809027	94815041	PE	6014		not enough probes
chr11	95641566	95642971	PE	1405	yes	yes
chr11	95872755	95872995	PE	240		not enough probes
chr11	96119979	96120211	PE	232		not enough probes
chr11	97753416	97753719	PE	303	yes	yes
chr11	98781530	98781778	PE	248		not enough probes
chr11	98781540	98781774	PE	234		not enough probes
chr11	98781552	98781823	PE	271		not enough probes
chr11	99772747	99772965	PE	218		not enough probes
chr11	100795211	100795489	PE	278		not enough probes
chr11	100921990	100922241	PE	251		not enough probes
chr11	101977069	101977284	PE	215		not enough probes
chr11	102256356	102257976	PE	1620	yes
chr11	102593130	102593293	PE	163		not enough probes
chr11	102916004	102916242	PE	238		yes
chr11	102916037	102916280	PE	243		not enough probes
chr11	103515694	103515921	PE	227		not enough probes
chr11	103628465	104061339	PE	432874
chr11	103685607	103685865	PE	258		not enough probes
chr11	103772962	103778335	PE	5373		yes
chr11	104446223	104491406	RD	45183
chr11	105228699	105228985	PE	286
chr11	105270735	105270979	PE	244		not enough probes
chr11	106101092	106101274	PE	182		not enough probes
chr11	107289332	107293619	PE	4287	yes	yes
chr11	109481916	109482145	PE	229		not enough probes
chr11	112122964	112123288	PE	324		not enough probes
chr11	113311013	113311338	PE	325
chr11	113984480	113984930	PE	450		not enough probes
chr11	114337067	114337190	PE	123		not enough probes
chr11	116633576	116669351	RD	35775
chr11	119224737	119224935	PE	198		not enough probes
chr11	119437505	119437800	PE	295		yes
chr11	121852767	121854404	PE	1637		not enough probes
chr11	121852801	121854409	PE	1608		not enough probes
chr11	123389251	123415504	RD	26253		not enough probes
chr11	124280245	124283457	PE	3212	yes	not enough probes
chr11	124558308	124558493	PE	185		not enough probes
chr11	125159269	125240479	PE	81210
chr11	125738843	125770488	RD	31645
chr11	125942767	125943409	PE	642	yes	not enough probes
chr11	126961432	126961635	PE	203	yes	yes
chr11	127254753	127256690	PE	1937	yes	not enough probes
chr11	127548177	127548391	PE	214		not enough probes
chr11	128187930	128188569	PE	639	yes	yes
chr11	128518732	128520442	PE	1710
chr11	128960733	128960838	PE	105		not enough probes
chr11	130001588	130001768	PE	180		not enough probes
chr11	131588824	131589092	PE	268		not enough probes
chr11	131588839	131589071	PE	232		not enough probes
chr11	132063803	132063983	PE	180		not enough probes
chr11	133683426	133683492	PE	66		not enough probes
chr11	133864548	133864734	PE	186		yes
chr11	134039480	134039681	PE	201		not enough probes
chr11	134107186	134112781	PE	5595	yes	yes
chr11	134107198	134112781	PE	5583	yes	yes
chr11	134110346	134110929	PE	583		yes
chr11	134115323	134115427	PE	104		not enough probes
chr11	134135350	134135424	PE	74		not enough probes
chr11	134238102	134239287	PE	1185	yes	not enough probes
chr11	134319688	134353899	RD	34211		not enough probes
chr12	16000	56112	RD	40112		yes
chr12	570224	570369	PE	145		not enough probes
chr12	588499	588696	PE	197		not enough probes
chr12	737071	744956	PE	7885	yes	yes
chr12	899080	899747	PE	667		not enough probes
chr12	1101405	1101900	PE	495		not enough probes
chr12	1235841	1236579	PE	738	yes	not enough probes
chr12	1272777	1272957	PE	180		not enough probes
chr12	1272833	1273062	PE	229		not enough probes
chr12	1308251	1308777	PE	526		not enough probes
chr12	1734253	1734306	PE	53		not enough probes
chr12	1734269	1734508	PE	239		not enough probes
chr12	2823172	2823521	PE	349		not enough probes
chr12	3177176	3178252	PE	1076		not enough probes
chr12	3535255	3535369	PE	114		not enough probes
chr12	4613180	4668732	PE	55552
chr12	5092085	5093621	PE	1536	yes	yes
chr12	5191415	5191492	PE	77		not enough probes
chr12	6111702	6118237	PE	6535	yes	yes
chr12	6408649	6408940	PE	291		not enough probes
chr12	6515664	6538271	RD	22607		yes
chr12	6777638	6777814	PE	176		not enough probes
chr12	7376577	7376915	PE	338		not enough probes
chr12	7724030	7724186	PE	156		not enough probes
chr12	7823001	7877967	RD	54966		yes
chr12	7859947	7860215	PE	268		not enough probes
chr12	8208404	8265141	RD	56737		yes
chr12	8252313	8273334	RD	21021		yes
chr12	8271805	8503027	RD	231222
chr12	8449752	8459413	PE	9661
chr12	8516862	8517094	PE	232		not enough probes
chr12	9327487	9372421	RD	44934		yes
chr12	9437639	9519106	RD	81467
chr12	9446531	9450060	PE	3529		yes
chr12	9449079	9449887	PE	808		yes
chr12	9613287	9614256	PE	969	yes	not enough probes
chr12	9998095	10237318	PE	239223
chr12	10298679	10298944	PE	265		not enough probes
chr12	10457552	10494947	RD	37395
chr12	10594741	10595026	PE	285		not enough probes
chr12	10594772	10595026	PE	254		not enough probes
chr12	10704331	10704463	PE	132	yes	not enough probes
chr12	10959305	10959479	PE	174	yes	not enough probes
chr12	11078523	11163565	RD	85042	yes	yes
chr12	11149803	11150054	PE	251		not enough probes
chr12	11233162	11233389	PE	227		not enough probes
chr12	11333891	11459994	RD	126103		not enough probes
chr12	11917678	11918314	PE	636		not enough probes
chr12	11918671	11918889	PE	218		not enough probes
chr12	12092255	12092510	PE	255		not enough probes
chr12	12144099	12145864	PE	1765	yes	yes
chr12	12154626	12154835	PE	209		not enough probes
chr12	12371953	12403033	RD	31080
chr12	12908914	12909135	PE	221		not enough probes
chr12	13617169	13617728	PE	559	yes	yes
chr12	13943592	13944022	PE	430	yes	yes
chr12	14149887	14150097	PE	210		not enough probes
chr12	14983534	14995924	PE	12390		not enough probes
chr12	15909941	15912860	PE	2919	yes	yes
chr12	16311398	16312466	PE	1068	yes	yes
chr12	17336101	17337103	PE	1002		yes
chr12	17498576	17498962	PE	386		yes
chr12	17785444	17785593	PE	149		not enough probes
chr12	20753801	20754031	PE	230		not enough probes
chr12	21666668	21666903	PE	235		not enough probes
chr12	21666694	21666903	PE	209		not enough probes
chr12	22988835	22989044	PE	209		not enough probes
chr12	23687003	23687235	PE	232		not enough probes
chr12	23830773	23831249	PE	476	yes	yes
chr12	24351695	24351902	PE	207		not enough probes
chr12	26402303	26402576	PE	273		not enough probes
chr12	27069545	27185907	RD	116362		not enough probes
chr12	27109247	27139303	RD	30056		not enough probes
chr12	27151821	27187607	RD	35786		not enough probes
chr12	27325227	27325491	PE	264		not enough probes
chr12	27325272	27325489	PE	217		not enough probes
chr12	27668173	27697542	RD	29369
chr12	27763883	28165872	PE	401989
chr12	29052933	29056013	PE	3080	yes	yes
chr12	29171518	29171743	PE	225		not enough probes
chr12	29329840	29365949	RD	36109		not enough probes
chr12	29464690	29464953	PE	263		not enough probes
chr12	30128514	30134782	PE	6268	yes	yes
chr12	30262584	30262913	PE	329	yes	yes
chr12	30369551	30372213	PE	2662	yes	yes
chr12	30399453	30399934	PE	481	yes	not enough probes
chr12	30809551	30810018	PE	467	yes	yes
chr12	30914241	30914365	PE	124		not enough probes
chr12	31089150	31155659	RD	66509		yes
chr12	31140358	31159384	RD	19026
chr12	31843454	31845667	PE	2213	yes	yes
chr12	32854882	32855096	PE	214		not enough probes
chr12	33187827	33198585	PE	10758	yes	yes
chr12	33606394	33608187	PE	1793	yes	yes
chr12	33715315	33715760	PE	445	yes	not enough probes
chr12	33744408	33744582	PE	174		yes
chr12	33985931	34030775	RD	44844		not enough probes
chr12	34056839	34082651	RD	25812		not enough probes
chr12	34071205	34107043	RD	35838		not enough probes
chr12	34087788	34144143	RD	56355		not enough probes
chr12	34147286	34158334	PE	11048	yes	yes
chr12	34171342	34286395	RD	115053		not enough probes
chr12	34277765	34747961	RD	470196
chr12	36153252	36756076	RD	602824
chr12	36762611	36822028	RD	59417
chr12	36839650	36905083	RD	65433		not enough probes
chr12	36928109	36971187	RD	43078		yes
chr12	36985979	37028145	RD	42166		not enough probes
chr12	37260852	37261171	PE	319		not enough probes
chr12	38179590	38180929	PE	1339	yes	not enough probes
chr12	38293173	38293433	PE	260		not enough probes
chr12	39161008	39162584	PE	1576		yes
chr12	39163223	39163982	PE	759
chr12	39165441	39167638	PE	2197		not enough probes
chr12	39179731	39194451	RD	14720
chr12	39429616	39429845	PE	229		not enough probes
chr12	39469466	39469678	PE	212	yes	yes
chr12	39946101	39946301	PE	200		not enough probes
chr12	40524335	40525038	PE	703		not enough probes
chr12	40984112	40986268	PE	2156	yes	yes
chr12	41331562	41332114	PE	552	yes	not enough probes
chr12	41940686	41940926	PE	240		not enough probes
chr12	42263704	42265722	PE	2018	yes	not enough probes
chr12	42263731	42265716	PE	1985	yes	not enough probes
chr12	43297460	43297695	PE	235		not enough probes
chr12	44189420	44196106	PE	6686	yes	yes
chr12	45361518	45361912	PE	394		yes
chr12	45361550	45361944	PE	394		yes
chr12	45361571	45361965	PE	394		yes
chr12	45361603	45361948	PE	345		yes
chr12	45361636	45362030	PE	394		not enough probes
chr12	47011746	47014596	PE	2850
chr12	47196864	47197433	PE	569		yes
chr12	47756288	47756719	PE	431		not enough probes
chr12	48224713	48246664	RD	21951		not enough probes
chr12	48506315	48507327	PE	1012		not enough probes
chr12	49259952	49261689	PE	1737	yes	not enough probes
chr12	50641025	50641157	PE	132		yes
chr12	50681330	50681994	PE	664	yes	yes
chr12	51125097	51174368	RD	49271		not enough probes
chr12	51372592	51373929	PE	1337	yes	not enough probes
chr12	51710122	51710220	PE	98		not enough probes
chr12	51972267	52000353	RD	28086		not enough probes
chr12	52362467	52362713	PE	246		not enough probes
chr12	52531643	52531864	PE	221		not enough probes
chr12	52531666	52531873	PE	207		not enough probes
chr12	52531691	52531912	PE	221		not enough probes
chr12	52755648	52806230	RD	50582		yes
chr12	53276286	53282346	PE	6060		yes
chr12	54013478	54014456	PE	978		not enough probes
chr12	54937774	54971328	RD	33554		not enough probes
chr12	55154903	55197478	RD	42575		not enough probes
chr12	55856347	55875156	RD	18809		not enough probes
chr12	56314325	56315464	PE	1139	yes	yes
chr12	57660170	57660465	PE	295		not enough probes
chr12	58084257	58084426	PE	169		not enough probes
chr12	58698621	58699685	PE	1064		not enough probes
chr12	58808113	58811199	PE	3086	yes	yes
chr12	59588518	59588659	PE	141		not enough probes
chr12	60022810	60023001	PE	191		not enough probes
chr12	60581315	60581484	PE	169		not enough probes
chr12	60680230	60680710	PE	480		not enough probes
chr12	62221807	62361601	RD	139794	yes	not enough probes
chr12	62232991	62233173	PE	182		not enough probes
chr12	62389853	62432882	RD	43029		not enough probes
chr12	63421111	63421268	PE	157		not enough probes
chr12	64493343	64493590	PE	247		not enough probes
chr12	64813923	64816052	PE	2129		not enough probes
chr12	65124558	65297856	PE	173298
chr12	65823082	65823269	PE	187		yes
chr12	67318426	67340769	RD	22343		not enough probes
chr12	67376907	67415474	RD	38567
chr12	67542033	67542732	PE	699	yes	not enough probes
chr12	68881115	68883755	PE	2640		not enough probes
chr12	68881140	68883755	PE	2615		not enough probes
chr12	69158538	69164436	PE	5898	yes	yes
chr12	69888635	69890655	PE	2020	yes	yes
chr12	70475428	70476737	PE	1309	yes	yes
chr12	70642869	70644336	PE	1467		yes
chr12	71263937	71264113	PE	176		not enough probes
chr12	76432806	76433015	PE	209		not enough probes
chr12	76900126	76900318	PE	192		not enough probes
chr12	77862167	78094950	PE	232783
chr12	79098088	79098177	PE	89		not enough probes
chr12	79138497	79138679	PE	182		yes
chr12	80663853	80668395	PE	4542	yes	yes
chr12	81690608	81741581	RD	50973		yes
chr12	81691475	81737474	PE	45999		yes
chr12	82368191	82368687	PE	496		not enough probes
chr12	82483369	82483591	PE	222		not enough probes
chr12	82566418	82566625	PE	207		not enough probes
chr12	82610256	83078246	PE	467990
chr12	83008620	83008835	PE	215		not enough probes
chr12	83117225	83120042	PE	2817	yes	not enough probes
chr12	83117253	83120090	PE	2837	yes	not enough probes
chr12	84950237	84957004	PE	6767	yes
chr12	85047461	85047685	PE	224		not enough probes
chr12	85545638	85545891	PE	253		not enough probes
chr12	85728919	85729697	PE	778		yes
chr12	86394948	86426206	PE	31258
chr12	89370519	89370620	PE	101		not enough probes
chr12	92027538	92055775	RD	28237
chr12	92028428	92029490	PE	1062	yes	yes
chr12	92296225	92312476	PE	16251		not enough probes
chr12	92316763	92317126	PE	363		not enough probes
chr12	92418943	92419716	PE	773	yes	not enough probes
chr12	92882402	92882678	PE	276		yes
chr12	92882432	92882667	PE	235		yes
chr12	92882476	92882752	PE	276		not enough probes
chr12	93083492	93084199	PE	707	yes	yes
chr12	93193481	93193738	PE	257		not enough probes
chr12	93768127	93768482	PE	355		not enough probes
chr12	93768157	93768478	PE	321		not enough probes
chr12	93809732	93811135	PE	1403	yes	yes
chr12	93868169	93868401	PE	232		not enough probes
chr12	93868199	93868432	PE	233		not enough probes
chr12	93911177	93911228	PE	51		not enough probes
chr12	94534587	94536453	PE	1866	yes
chr12	94757717	94760410	PE	2693		not enough probes
chr12	94864489	94867032	PE	2543		not enough probes
chr12	96078872	96079102	PE	230		not enough probes
chr12	96326711	96326862	PE	151		not enough probes
chr12	96635852	96636791	PE	939		not enough probes
chr12	97194049	97196116	PE	2067	yes	yes
chr12	97498177	97498471	PE	294		not enough probes
chr12	98254649	98499717	PE	245068
chr12	98318072	98326797	PE	8725	yes	yes
chr12	98342279	98344121	PE	1842	yes	not enough probes
chr12	99069783	99101138	RD	31355		not enough probes
chr12	99200105	99200325	PE	220		not enough probes
chr12	100626543	100631161	PE	4618	yes
chr12	100823902	100855574	RD	31672		not enough probes
chr12	101753546	101753652	PE	106		not enough probes
chr12	101844731	101844955	PE	224		yes
chr12	102817535	102817758	PE	223		not enough probes
chr12	102883886	102894773	PE	10887
chr12	102894964	102897700	PE	2736
chr12	102897905	102898751	PE	846
chr12	102901298	102902608	PE	1310
chr12	102902821	102904805	PE	1984
chr12	102902827	102903456	PE	629
chr12	102903638	102904755	PE	1117
chr12	103254825	103256515	PE	1690	yes	yes
chr12	104205114	104205684	PE	570	yes	not enough probes
chr12	104297639	104297931	PE	292		not enough probes
chr12	106267858	106268293	PE	435		not enough probes
chr12	106746672	106746891	PE	219		not enough probes
chr12	108116676	108116809	PE	133		not enough probes
chr12	109267787	109296080	RD	28293		not enough probes
chr12	111403509	111435724	RD	32215		not enough probes
chr12	111556374	111556558	PE	184		not enough probes
chr12	112337238	112337668	PE	430		not enough probes
chr12	112986184	112986241	PE	57		not enough probes
chr12	113116463	113122336	PE	5873	yes	yes
chr12	113268086	113268893	PE	807		not enough probes
chr12	114561912	114564292	PE	2380		not enough probes
chr12	115571257	115572528	PE	1271	yes	yes
chr12	116125347	116127808	PE	2461	yes	not enough probes
chr12	117442158	117508411	PE	66253		yes
chr12	117442591	117518253	RD	75662		yes
chr12	118386180	118386497	PE	317		not enough probes
chr12	119008988	119030372	RD	21384
chr12	119092359	119134020	RD	41661
chr12	119886080	119886258	PE	178		not enough probes
chr12	120689315	120723590	RD	34275		yes
chr12	120773985	120774225	PE	240		not enough probes
chr12	121274815	121300284	RD	25469		not enough probes
chr12	121576299	121576550	PE	251		not enough probes
chr12	121739050	121805310	RD	66260
chr12	122342000	122376809	RD	34809
chr12	123024524	123061993	PE	37469
chr12	123722429	123722706	PE	277		not enough probes
chr12	123900335	123900562	PE	227		not enough probes
chr12	123900380	123900607	PE	227		not enough probes
chr12	125349469	125355498	PE	6029		not enough probes
chr12	125355537	125368882	PE	13345
chr12	125471026	125471267	PE	241		not enough probes
chr12	125471067	125471270	PE	203		not enough probes
chr12	125765904	125766148	PE	244		not enough probes
chr12	125778979	125779150	PE	171		not enough probes
chr12	126068592	126068762	PE	170		not enough probes
chr12	126226391	126226614	PE	223		not enough probes
chr12	126603951	126604201	PE	250		not enough probes
chr12	127352490	127356202	PE	3712		yes
chr12	127498190	127498397	PE	207		not enough probes
chr12	127652077	127652203	PE	126		not enough probes
chr12	128361458	128361680	PE	222		not enough probes
chr12	128406634	128406849	PE	215		not enough probes
chr12	128406653	128406849	PE	196		not enough probes
chr12	128438536	128439211	PE	675		not enough probes
chr12	128438583	128438881	PE	298		not enough probes
chr12	128626240	128626491	PE	251		not enough probes
chr12	128626258	128626485	PE	227		not enough probes
chr12	129141323	129141539	PE	216		not enough probes
chr12	129614527	129614648	PE	121		not enough probes
chr12	129696576	129696776	PE	200		not enough probes
chr12	129697887	129699785	PE	1898	yes	yes
chr12	129832369	129832466	PE	97		not enough probes
chr12	129932869	129933250	PE	381		yes
chr12	130083253	130083439	PE	186		yes
chr12	130212475	130273347	RD	60872
chr12	130245014	130269513	RD	24499
chr12	130279199	130307872	RD	28673
chr12	130331283	130359776	RD	28493		yes
chr12	130378681	130665039	PE	286358
chr12	130452196	130489435	RD	37239		not enough probes
chr12	130479246	130479665	PE	419		not enough probes
chr12	130627144	130627368	PE	224		not enough probes
chr12	130690454	130723950	RD	33496		yes
chr12	131181389	131209965	RD	28576		yes
chr12	131207858	131208079	PE	221		not enough probes
chr12	131263569	131263704	PE	135		not enough probes
chr12	131326225	131326497	PE	272		not enough probes
chr12	131452419	131452714	PE	295		not enough probes
chr12	131542480	131542745	PE	265		not enough probes
chr12	131595008	131595772	PE	764		not enough probes
chr13	18008956	18248130	RD	239174
chr13	18360608	18404116	RD	43508
chr13	18374799	18374998	PE	199		not enough probes
chr13	18374815	18375020	PE	205		not enough probes
chr13	18667451	18668909	PE	1458	yes	not enough probes
chr13	18898827	19005597	RD	106770
chr13	19723487	19726764	PE	3277	yes	not enough probes
chr13	19837521	19837770	PE	249		not enough probes
chr13	20095595	20098578	PE	2983		yes
chr13	20627276	20627728	PE	452
chr13	20627957	20629962	PE	2005
chr13	20628877	20629122	PE	245		not enough probes
chr13	20628919	20629169	PE	250		not enough probes
chr13	20630240	20631989	PE	1749
chr13	20630268	20633876	PE	3608
chr13	20632131	20640079	PE	7948
chr13	20634021	20640091	PE	6070
chr13	20640516	20644374	PE	3858
chr13	20640540	20644374	PE	3834
chr13	20644640	20648416	PE	3776
chr13	21953219	21953415	PE	196		not enough probes
chr13	22407721	22443541	RD	35820		not enough probes
chr13	22455671	22455985	PE	314		not enough probes
chr13	22573635	22573776	PE	141		not enough probes
chr13	22955646	22955867	PE	221		not enough probes
chr13	22955659	22955867	PE	208		not enough probes
chr13	22967371	22967606	PE	235		not enough probes
chr13	23518683	23763898	PE	245215
chr13	23529710	23531529	PE	1819	yes	yes
chr13	23608934	23609174	PE	240		not enough probes
chr13	23608963	23609198	PE	235		not enough probes
chr13	23828136	23828253	PE	117		not enough probes
chr13	23831115	23864127	RD	33012		not enough probes
chr13	23835628	23895775	RD	60147		not enough probes
chr13	24042374	24082761	RD	40387
chr13	24168563	24168839	PE	276		not enough probes
chr13	24207495	24207792	PE	297		not enough probes
chr13	24406030	24465441	RD	59411
chr13	24543199	24543402	PE	203		not enough probes
chr13	24619004	24619230	PE	226		not enough probes
chr13	24619032	24619230	PE	198		not enough probes
chr13	25948033	25950135	PE	2102	yes	yes
chr13	26759808	26760077	PE	269		not enough probes
chr13	27166147	27166966	PE	819	yes	not enough probes
chr13	27737852	27738107	PE	255		not enough probes
chr13	27737869	27738107	PE	238		not enough probes
chr13	28620597	28620874	PE	277		not enough probes
chr13	28789578	28789823	PE	245		not enough probes
chr13	28852747	28852996	PE	249		not enough probes
chr13	28852775	28853005	PE	230		not enough probes
chr13	29113841	29119796	PE	5955		not enough probes
chr13	29941605	29941782	PE	177	yes	not enough probes
chr13	30073592	30073829	PE	237		not enough probes
chr13	30073606	30073829	PE	223		not enough probes
chr13	30314480	30314733	PE	253		not enough probes
chr13	30316183	30316484	PE	301		not enough probes
chr13	30316219	30316428	PE	209		not enough probes
chr13	30324200	30324431	PE	231		yes
chr13	32649939	32650064	PE	125		not enough probes
chr13	33033724	33042774	PE	9050	yes	yes
chr13	33090593	33091276	PE	683	yes
chr13	33709539	33713454	PE	3915	yes	not enough probes
chr13	34502898	34545513	RD	42615
chr13	34565872	34608009	RD	42137
chr13	35336411	35336627	PE	216		not enough probes
chr13	35546660	35614841	PE	68181
chr13	35869965	35870143	PE	178		not enough probes
chr13	36312405	36312692	PE	287		not enough probes
chr13	36312464	36312688	PE	224		not enough probes
chr13	36946432	36947249	PE	817	yes	not enough probes
chr13	36969935	36983482	PE	13547	yes	yes
chr13	37955318	37958106	PE	2788	yes	yes
chr13	38832191	38833399	PE	1208		yes
chr13	38926483	38926695	PE	212		not enough probes
chr13	39016744	39023568	PE	6824	yes	yes
chr13	40169124	40169321	PE	197		not enough probes
chr13	40243581	40273813	RD	30232		not enough probes
chr13	40281252	40372723	RD	91471
chr13	40368126	40405631	RD	37505		not enough probes
chr13	41053119	41053394	PE	275		not enough probes
chr13	41653918	41654126	PE	208		not enough probes
chr13	41653969	41654176	PE	207		not enough probes
chr13	41844080	41844311	PE	231		not enough probes
chr13	41951266	41951792	PE	526	yes	yes
chr13	42437793	42439352	PE	1559		not enough probes
chr13	42437817	42439396	PE	1579		not enough probes
chr13	42942371	42942565	PE	194		not enough probes
chr13	43278311	43278568	PE	257		not enough probes
chr13	43940440	43941054	PE	614	yes	not enough probes
chr13	44786634	44786880	PE	246		not enough probes
chr13	44903377	44903556	PE	179		not enough probes
chr13	45617758	45618063	PE	305		not enough probes
chr13	45906067	45941386	RD	35319
chr13	46587494	46587689	PE	195		not enough probes
chr13	46913679	46913909	PE	230		not enough probes
chr13	47317940	47318030	PE	90		not enough probes
chr13	48208033	48208125	PE	92		not enough probes
chr13	48271241	48271451	PE	210		not enough probes
chr13	48849402	48851759	PE	2357		yes
chr13	49967290	49972977	PE	5687		yes
chr13	49967348	49972977	PE	5629		yes
chr13	50449955	50450209	PE	254		not enough probes
chr13	51639445	51667312	RD	27867		not enough probes
chr13	51679188	51781711	RD	102523		yes
chr13	51980388	52071842	RD	91454		not enough probes
chr13	52043948	52070075	RD	26127		not enough probes
chr13	52082984	52123989	RD	41005		not enough probes
chr13	53132777	53138176	PE	5399	yes	yes
chr13	53422088	53422294	PE	206		not enough probes
chr13	53931675	53931909	PE	234		yes
chr13	54839145	54839366	PE	221	yes	yes
chr13	54839173	54839394	PE	221	yes	yes
chr13	55049094	55049224	PE	130		not enough probes
chr13	55264292	55264515	PE	223		yes
chr13	56610619	56646389	RD	35770		yes
chr13	56685116	56686334	PE	1218	yes	not enough probes
chr13	56873514	56873751	PE	237		not enough probes
chr13	57284075	57284360	PE	285		not enough probes
chr13	57942778	57943032	PE	254		not enough probes
chr13	57984476	57986344	PE	1868		not enough probes
chr13	58930525	59186416	PE	255891
chr13	59070496	59070756	PE	260		not enough probes
chr13	59779450	59779643	PE	193		not enough probes
chr13	60187908	60632488	PE	444580
chr13	60360348	60595117	PE	234769
chr13	60451022	60451822	PE	800	yes	yes
chr13	60913510	60913636	PE	126		not enough probes
chr13	61552841	61555530	PE	2689	yes	yes
chr13	62421819	62422034	PE	215		not enough probes
chr13	62554184	62554409	PE	225		not enough probes
chr13	62554198	62554451	PE	253		not enough probes
chr13	63122627	63135561	PE	12934	yes	yes
chr13	63282393	63315357	RD	32964
chr13	63310947	63312694	PE	1747	yes	yes
chr13	63801305	63801575	PE	270		not enough probes
chr13	64240432	64242326	PE	1894	yes	not enough probes
chr13	64423634	64428295	PE	4661		yes
chr13	64535809	64536110	PE	301	yes	yes
chr13	64768888	64769160	PE	272		not enough probes
chr13	66072788	66075367	PE	2579	yes	yes
chr13	67834899	67835212	PE	313		yes
chr13	67875877	67876110	PE	233	yes	yes
chr13	68597233	68597657	PE	424	yes	not enough probes
chr13	68864755	68864980	PE	225		not enough probes
chr13	68864755	68864952	PE	197		not enough probes
chr13	68934409	68934623	PE	214		not enough probes
chr13	69105865	69106046	PE	181		not enough probes
chr13	69633449	69674480	RD	41031	yes	not enough probes
chr13	69633692	69673415	PE	39723	yes	yes
chr13	70021967	70022461	PE	494	yes	not enough probes
chr13	70892752	70901316	PE	8564	yes	yes
chr13	71375268	71378475	PE	3207	yes	yes
chr13	71705625	71710328	PE	4703	yes	yes
chr13	71741031	71744826	PE	3795	yes	not enough probes
chr13	71854703	71854918	PE	215		not enough probes
chr13	72972866	72973139	PE	273		not enough probes
chr13	72972912	72973147	PE	235		not enough probes
chr13	72972927	72973154	PE	227		not enough probes
chr13	73813300	73814649	PE	1349		not enough probes
chr13	75284560	75284886	PE	326		yes
chr13	75537287	75537501	PE	214		not enough probes
chr13	75862002	75862226	PE	224		not enough probes
chr13	77492161	77492423	PE	262		not enough probes
chr13	77549688	78047920	PE	498232
chr13	77662965	77665819	PE	2854	yes	not enough probes
chr13	77895618	77896619	PE	1001		yes
chr13	77987195	78157782	PE	170587
chr13	78559062	78559306	PE	244		not enough probes
chr13	78559085	78559329	PE	244		not enough probes
chr13	78979408	78979637	PE	229		not enough probes
chr13	79576332	79576528	PE	196		not enough probes
chr13	80645243	80645486	PE	243		not enough probes
chr13	80787202	80787384	PE	182		yes
chr13	81787204	81787436	PE	232		not enough probes
chr13	82063941	82070156	PE	6215	yes	not enough probes
chr13	82077455	82077660	PE	205		not enough probes
chr13	82478507	82478608	PE	101		yes
chr13	82686223	82690501	PE	4278	yes	yes
chr13	82699223	82699444	PE	221		yes
chr13	82844404	82852529	PE	8125		yes
chr13	82847295	82847475	PE	180		not enough probes
chr13	83946228	83947603	PE	1375	yes	yes
chr13	84827512	84827742	PE	230		not enough probes
chr13	84834702	84835589	PE	887		not enough probes
chr13	85953196	85953413	PE	217		not enough probes
chr13	87078427	87078705	PE	278		not enough probes
chr13	87801283	87801510	PE	227		not enough probes
chr13	87871244	87871462	PE	218		not enough probes
chr13	88051475	88051736	PE	261		not enough probes
chr13	88219976	88220838	PE	862	yes	yes
chr13	88320824	88321076	PE	252		not enough probes
chr13	89660859	89662727	PE	1868		yes
chr13	89958055	89958252	PE	197		not enough probes
chr13	90959677	91077270	PE	117593
chr13	91077247	91077488	PE	241		not enough probes
chr13	91077264	91077506	PE	242		not enough probes
chr13	91329284	91376426	RD	47142		not enough probes
chr13	91803538	92037777	PE	234239
chr13	92082670	92134505	RD	51835		not enough probes
chr13	92904586	92904742	PE	156		not enough probes
chr13	93952255	93952460	PE	205		yes
chr13	95431435	95431648	PE	213		not enough probes
chr13	97327921	97331022	PE	3101	yes	yes
chr13	97519240	97519498	PE	258		not enough probes
chr13	97519254	97519516	PE	262		not enough probes
chr13	98052183	98056472	PE	4289	yes	yes
chr13	98421717	98421807	PE	90		not enough probes
chr13	100692126	100694332	PE	2206		yes
chr13	100692145	100694319	PE	2174		yes
chr13	100692154	100694369	PE	2215		yes
chr13	100704961	100705228	PE	267		not enough probes
chr13	101187389	101457076	PE	269687
chr13	102729651	102729906	PE	255		not enough probes
chr13	102807840	102808073	PE	233		not enough probes
chr13	102807866	102808086	PE	220		not enough probes
chr13	102889772	102890164	PE	392	yes	yes
chr13	102942391	102942599	PE	208		not enough probes
chr13	103681101	103681732	PE	631	yes	not enough probes
chr13	103959219	103959436	PE	217		not enough probes
chr13	104506064	104506326	PE	262		not enough probes
chr13	104506085	104506337	PE	252		not enough probes
chr13	105048116	105048224	PE	108		not enough probes
chr13	105247331	105247880	PE	549	yes
chr13	106722524	106722756	PE	232		not enough probes
chr13	106722543	106722766	PE	223		not enough probes
chr13	107745024	107749760	PE	4736	yes	yes
chr13	108159723	108160369	PE	646		yes
chr13	108159753	108160400	PE	647		yes
chr13	109167698	109167887	PE	189		not enough probes
chr13	109610502	109610764	PE	262		not enough probes
chr13	109948126	109948323	PE	197		not enough probes
chr13	110357373	110357553	PE	180		yes
chr13	110357429	110357615	PE	186		not enough probes
chr13	111880831	111880978	PE	147		not enough probes
chr13	111981166	111991267	PE	10101
chr13	111981786	112020959	PE	39173		yes
chr13	111988241	112021058	PE	32817		yes
chr13	111993313	111993534	PE	221		yes
chr13	111995035	111995313	PE	278		yes
chr13	112011440	112011613	PE	173		not enough probes
chr13	112490191	112490336	PE	145		not enough probes
chr13	112547475	112548099	PE	624		not enough probes
chr13	112813902	112814180	PE	278		not enough probes
chr13	112838926	112839213	PE	287		not enough probes
chr13	112838953	112839197	PE	244		not enough probes
chr13	113216824	113216976	PE	152		yes
chr13	113262565	113262712	PE	147		not enough probes
chr13	113607279	113608332	PE	1053	yes
chr13	114008702	114009889	PE	1187	yes	yes
chr14	18126921	18439809	RD	312888		yes
chr14	18414842	18515983	RD	101141		yes
chr14	18479838	18500381	RD	20543
chr14	18552535	18624901	RD	72366		yes
chr14	18560399	18569408	PE	9009		yes
chr14	18579631	18726837	RD	147206
chr14	18655978	18822022	RD	166044		yes
chr14	18664441	18667647	PE	3206
chr14	18664782	18672459	PE	7677
chr14	18665395	18670133	PE	4738
chr14	18665612	18666664	PE	1052
chr14	18672446	18672863	PE	417		yes
chr14	18748551	18813952	RD	65401		yes
chr14	18759383	18945647	RD	186264
chr14	18790189	18790374	PE	185		yes
chr14	18849952	19032559	RD	182607		yes
chr14	18994972	19141737	RD	146765		yes
chr14	19002446	19031299	RD	28853
chr14	19044377	19045219	PE	842		not enough probes
chr14	19045219	19046198	PE	979
chr14	19045916	19048794	PE	2878
chr14	19047821	19048777	PE	956
chr14	19049005	19049235	PE	230		not enough probes
chr14	19229694	19495422	RD	265728		yes
chr14	19274922	19275564	PE	642		not enough probes
chr14	19381808	19409393	RD	27585		yes
chr14	19444450	19473265	RD	28815		yes
chr14	19445855	19449266	PE	3411		yes
chr14	20605974	20606251	PE	277		not enough probes
chr14	20848030	20848191	PE	161	yes	not enough probes
chr14	21022453	21024451	PE	1998	yes	not enough probes
chr14	21844670	21845108	PE	438	yes	not enough probes
chr14	21951499	21952007	PE	508		yes
chr14	21951513	21952007	PE	494		yes
chr14	22164711	22168469	PE	3758	yes	yes
chr14	22174973	22177732	PE	2759		not enough probes
chr14	22992081	22992387	PE	306	yes	not enough probes
chr14	23244871	23245134	PE	263		not enough probes
chr14	23488248	23553139	RD	64891		not enough probes
chr14	24002462	24002626	PE	164		not enough probes
chr14	24235875	24235962	PE	87		not enough probes
chr14	24332170	24332927	PE	757	yes	yes
chr14	25075629	25075792	PE	163		not enough probes
chr14	25075656	25075840	PE	184		not enough probes
chr14	25216960	25217222	PE	262		not enough probes
chr14	25353719	25354591	PE	872	yes	not enough probes
chr14	25660797	25662166	PE	1369	yes	yes
chr14	25771448	25771696	PE	248		not enough probes
chr14	27285154	27401396	RD	116242
chr14	27939600	27941847	PE	2247	yes	yes
chr14	28797806	28798474	PE	668		not enough probes
chr14	29924432	30224899	PE	300467
chr14	30056259	30056420	PE	161		yes
chr14	30332747	30332968	PE	221		not enough probes
chr14	30883632	30883802	PE	170	yes	yes
chr14	31012731	31012982	PE	251		not enough probes
chr14	31012757	31012982	PE	225		not enough probes
chr14	32023053	32023999	PE	946		yes
chr14	32461695	32461969	PE	274		not enough probes
chr14	32461726	32461955	PE	229		not enough probes
chr14	32505554	32505748	PE	194		not enough probes
chr14	33359757	33360037	PE	280		not enough probes
chr14	33359800	33360037	PE	237		not enough probes
chr14	33583764	33584538	PE	774	yes
chr14	34089646	34092254	PE	2608	yes	yes
chr14	34092285	34092633	PE	348		not enough probes
chr14	34172845	34238636	RD	65791		yes
chr14	34174554	34237693	PE	63139		yes
chr14	34375056	34375284	PE	228		not enough probes
chr14	34471164	34471378	PE	214		not enough probes
chr14	34498501	34502161	PE	3660	yes	yes
chr14	34577468	34579218	PE	1750		not enough probes
chr14	34675383	34684768	PE	9385	yes	yes
chr14	35487464	35488163	PE	699		not enough probes
chr14	36701365	36840885	PE	139520
chr14	36706386	36709150	PE	2764	yes	not enough probes
chr14	37202898	37207515	PE	4617	yes	yes
chr14	37315004	37315151	PE	147		not enough probes
chr14	37713265	37713463	PE	198		not enough probes
chr14	38074274	38074676	PE	402	yes
chr14	38944850	39198024	PE	253174
chr14	39168159	39169866	PE	1707		not enough probes
chr14	39679570	39687342	PE	7772	yes	yes
chr14	40681635	40737003	RD	55368	yes	yes
chr14	41347327	41347520	PE	193		not enough probes
chr14	41556076	41556314	PE	238		not enough probes
chr14	41720684	41720900	PE	216		not enough probes
chr14	41830821	41831096	PE	275		not enough probes
chr14	42057279	42062629	PE	5350	yes	not enough probes
chr14	42442667	42442986	PE	319	yes	not enough probes
chr14	45647660	45647921	PE	261		not enough probes
chr14	45647689	45647950	PE	261		not enough probes
chr14	47403996	47404243	PE	247		not enough probes
chr14	47404007	47404254	PE	247		not enough probes
chr14	47833617	47833864	PE	247		not enough probes
chr14	47896572	47896778	PE	206		not enough probes
chr14	49028206	49028348	PE	142		not enough probes
chr14	49070611	49070827	PE	216		not enough probes
chr14	49188632	49188730	PE	98		not enough probes
chr14	49609888	49611328	PE	1440		not enough probes
chr14	50478656	50479245	PE	589		not enough probes
chr14	50671156	50671369	PE	213		not enough probes
chr14	51337097	51737508	PE	400411
chr14	51664430	51664630	PE	200		not enough probes
chr14	53633800	53634063	PE	263		not enough probes
chr14	53633819	53634126	PE	307		not enough probes
chr14	53780097	53783378	PE	3281	yes	yes
chr14	54820941	54821743	PE	802	yes	yes
chr14	56100979	56101248	PE	269		not enough probes
chr14	56577760	56990931	PE	413171
chr14	57430261	57433364	PE	3103	yes	not enough probes
chr14	58145198	58147361	PE	2163		not enough probes
chr14	58615069	58615319	PE	250		not enough probes
chr14	58953231	58953750	PE	519		yes
chr14	59411152	59412948	PE	1796	yes	not enough probes
chr14	59645251	59961687	PE	316436
chr14	60127808	60129192	PE	1384	yes	yes
chr14	62691293	62691599	PE	306		yes
chr14	62691306	62691509	PE	203		yes
chr14	62856909	62857152	PE	243		not enough probes
chr14	62856933	62857160	PE	227		not enough probes
chr14	62957243	62957504	PE	261		not enough probes
chr14	64000603	64000772	PE	169		not enough probes
chr14	64084795	64169368	PE	84573
chr14	64430130	64433201	PE	3071		yes
chr14	64596920	64597112	PE	192		not enough probes
chr14	64676103	64677698	PE	1595
chr14	65880393	65880595	PE	202		not enough probes
chr14	67001770	67001928	PE	158		not enough probes
chr14	67672797	67673382	PE	585	yes	yes
chr14	69086753	69092190	PE	5437	yes	yes
chr14	69757594	69759197	PE	1603	yes	not enough probes
chr14	69759819	69759956	PE	137		not enough probes
chr14	70089109	70089739	PE	630		not enough probes
chr14	70089803	70267550	PE	177747
chr14	70390730	70390906	PE	176		not enough probes
chr14	70507589	70507812	PE	223		not enough probes
chr14	72615493	72616669	PE	1176	yes	not enough probes
chr14	73023481	73023786	PE	305
chr14	73061641	73133385	RD	71744		yes
chr14	73309518	73316670	PE	7152	yes	yes
chr14	73357960	73358151	PE	191		not enough probes
chr14	75883528	75883857	PE	329		yes
chr14	76756974	76757300	PE	326		not enough probes
chr14	77319646	77319902	PE	256		not enough probes
chr14	77333051	77760842	PE	427791
chr14	77364907	77366785	PE	1878	yes	not enough probes
chr14	77897998	77898279	PE	281		not enough probes
chr14	77898345	78052448	PE	154103
chr14	79176043	79184705	PE	8662	yes
chr14	80538870	80539083	PE	213		not enough probes
chr14	80546977	80611600	PE	64623
chr14	80666804	80667019	PE	215		not enough probes
chr14	80947945	80950287	PE	2342	yes	yes
chr14	81568865	81572981	PE	4116		yes
chr14	82089335	82089544	PE	209		not enough probes
chr14	82089369	82089544	PE	175		not enough probes
chr14	82456491	82456629	PE	138		not enough probes
chr14	82705607	82706143	PE	536		not enough probes
chr14	82921790	82922008	PE	218	yes	yes
chr14	84208906	84209274	PE	368		yes
chr14	84366856	84371806	PE	4950	yes	yes
chr14	85406517	85634223	PE	227706
[truncated: 4,917 more rows]
