# Supplementary material for: Whole-Genome Sequencing of Individuals from a Founder Population Identifies Candidate Genes for Asthma
Source: PLoS One. 2014 Aug 12;9(8):e104396. doi: 10.1371/journal.pone.0104396 (PMC4130548; doi:10.1371/journal.pone.0104396)
Supplement: Table S2 — Gene-disruptive SNVs and indels observed in the genomes from individuals with asthma. Coordinates are in build hg18 of the human reference genome. Hutterite frequency and p-value for association to asthma were determined by genotyping variants in a larger sample of Hutterites (N∼1400). Frequencies for the 1000 Genomes Project European populations are from the Phase I dataset (CEU = individuals of Northern and Western European ancestry living in Utah; FIN = individuals from Finland of Finnish ancestry; GBR = individuals of British ancestry living in England and Scotland; TSI = individuals of Toscani ancestry living in Italy). (XLSX) [file pone.0104396.s005.xlsx]

## Sheet: Sheet1
chr	coordinate	ref	alt	gene	protein	dbSNP	Hutterite freq	Hutterite p-value	CEU freq	FIN freq	GBR freq	TSI freq	type
1	33175125	-	GC	RNF19B	S690fs	.	0.0967	0.659978					frameshift insertion
1	40753832	-	G	DEM1	C343fs	.	0.0284	0.478075	0.0235294	0.0430108	0.0337079	0.0306122	frameshift insertion
1	71191249	G	-	PTGER3	N395fs	.	0.0466	0.60655					frameshift deletion
2	1656494	G	A	PXDN	Q316X	.	0.0247	0.751038					stopgain SNV
3	187944218	C	T	KNG1	R376X	rs76438938	0.0524	0.0186376	0.0235294	0.00537634	0	0	stopgain SNV
4	41309868	-	G	LIMCH1	V7fs	.	0.0596	0.334501					frameshift insertion
5	40752116	G	C	TTC33	S226X	rs140209301	0.0451	0.84839	0	0.166667	0.0786517	0.0408163	stopgain SNV
6	31848739	-	GGACAGGCTCCATG	C6orf27	H353fs	rs201394026	ND	NA	0.0823529	0.016129	0.0617978	0.0612245	frameshift insertion
6	56591216	G	A	DST	Q1859X	.	0.0819	0.207542					stopgain SNV
6	116939770	C	A	FAM26E	S73X	.	0.0139	0.819441					stopgain SNV
6	154567863	C	T	OPRM1	R401X	rs34427887	0.0517	0.0223066	0	0.00537634	0.0168539	0.00510204	stopgain SNV
7	48286270	C	T	ABCA13	Q2100X	rs17092911	0.022	0.0801704	0	0	0	0	stopgain SNV
7	48288595	C	-	ABCA13	Q2366fs	.	0.0015	0.246564					frameshift deletion
7	98982824	GTCTTTT	-	FAM200A	379_381del	.	0.0102	0.802664					frameshift deletion
7	107458609	G	A	LAMB4	R1624X	.	ND	NA					stopgain SNV
7	122125491	G	A	RNF133	R240X	rs141697772	0.0146	0.96836	0	0.0322581	0.0617978	0.0306122	stopgain SNV
8	133041012	A	G	EFR3A		.	0.0299	0.475467					splicing
9	139476270	-	C	PNPLA7	G1230fs	rs71387838	0.0584	0.142531					frameshift insertion
11	5766382	A	-	OR52N1	L80fs	rs142442713	0.0832	0.517641	0.0529412	0.0860215	0.0955056	0.0765306	frameshift deletion
11	5945799	G	A	OR56A5	R168X	rs61730422	0.1097	0.303227	0.0647059	0.0322581	0.0505618	0.0204082	stopgain SNV
11	47315573	G	A	MYBPC3	Q850X	rs3729953	0.0812	0.0215818	0.0529412	0.0107527	0.00561798	0.00510204	stopgain SNV
11	110661586	A	G	C11orf53		.	0.0508	0.175709					splicing
12	49032190	T	-	FAM186A	E1564fs	.	ND	NA					frameshift deletion
15	63733326	TC	-	SLC24A1	1053_1053del	.	0.0445	0.013404					frameshift deletion
15	76594462	T	A	AGPHD1	Y145X	rs183603441	0.1053	0.914809	0.00588235	0.0215054	0.0505618	0.0204082	stopgain SNV
18	50134887	G	A	STARD6	R19X	rs17292725	0.0502	0.040559	0.0235294	0.00537634	0	0	stopgain SNV
19	42546047	C	T	HKR1	R504X	rs138119894	0.0279	0.563822	0	0.000231241	0.00018937	0.000156185	stopgain SNV
19	43072247	C	A	WDR87	E1263X	.	0.0262	0.0358197					stopgain SNV
19	61099156	-	G	NLRP13	K1033fs	.	ND	NA					frameshift insertion
20	2508595	G	T	TMC2		rs6050309	0.1014	0.102713					splicing
