# Supplementary material for: Whole-Genome Sequencing of Individuals from a Founder Population Identifies Candidate Genes for Asthma
Source: PLoS One. 2014 Aug 12;9(8):e104396. doi: 10.1371/journal.pone.0104396 (PMC4130548; doi:10.1371/journal.pone.0104396)
Supplement: Table S3 — CNVs nominally associated with asthma in Hutterites. Coordinates are in build hg19 of the human reference genome. Variants are annotated based on whether they were observed in individuals with asthma, controls, or both in the WGS and based on the type of CNV (del = deletion, dup = duplication, complex = more than two alleles). “Set” refers to the batch of microarrays where the CNV was genotyped and “test” refers to the association test performed. (XLSX) [file pone.0104396.s006.xlsx]

## Sheet: Sheet1
region	chr	start (hg19)	end (hg19)	WGS individual(s)	type	set	test	pvalue	gene/region
chr1:526386-575940	chr1	526386	575940	both	complex	set2	chi-sq	0.0371108	intergenic
chr1:28984545-29090648	chr1	28984545	29090648	control	complex	set2	chi-sq	0.0277497	GMEB1, YTHDF2
chr1:156284360-156732512	chr1	156284360	156732512	control	complex	set2	chi-sq	0.0445627	CCT3, RHBG, MEF2D, IQGAP3, APOA1BP, GPATCH4, HAPLN2,BCAN
chr1:224247108-224247585	chr1	224247108	224247585	both	complex	set2	chi-sq	0.0194683	55 kb upstream of FBX028
chr10:2543557-2543729	chr10	2543557	2543729	both	complex	set2	chi-sq	0.0305243	intergenic
chr10:71280009-71295984	chr10	71280009	71295984	asthma	del	both	mqls	0.0499539	28 kb upstream of TSPAN15
chr11:56439775-56440296	chr11	56439775	56440296	control	del	set2	mqls	0.0483673	intron of OR8U8
chr11:88590935-88650921	chr11	88590935	88650921	both	dup	set2	mqls	0.0382404	intron of GRM5
chr11:104267652-104273465	chr11	104267652	104273465	both	del	set1	mqls	0.0417583	intergenic
chr12:56248287-56508608	chr12	56248287	56508608	control	complex	set2	chi-sq	0.0149236	WIBG, DGKA, PMEL, CDK2, RAB5B, SUOX, IKZF4, RPS26
chr12:128786533-128790334	chr12	128786533	128790334	asthma	del	set2	mqls	0.00596369	intergenic
chr16:29046821-29089159	chr16	29046821	29089159	control	complex	set2	chi-sq	0.0199989	81 kb upstream of RRN3P2
chr16:87507610-87560890	chr16	87507610	87560890	control	complex	set1	chi-sq	0.0415816	ZCCHC14
chr17:40804023-40804960	chr17	40804023	40804960	asthma	del	set2	mqls	0.00912076	upstream of TUBG2
chr18:47694935-47698397	chr18	47694935	47698397	both	del	set1	mqls	0.0390027	intron of MYO5B
chr18:55930866-55937154	chr18	55930866	55937154	both	del	both	mqls	0.0286994	intron of NEDD4L
chr20:25872814-25913856	chr20	25872814	25913856	both	complex	set2	chi-sq	0.0233091	intergenic
chr21:10445314-10508679	chr21	10445314	10508679	asthma	complex	set2	chi-sq	0.0199989	intergenic
chr22:39361203-39377049	chr22	39361203	39377049	both	del	set1	mqls	0.028578	APOBEC3B
chr5:106324680-106326429	chr5	106324680	106326429	asthma	complex	set2	chi-sq	0.0175134	intergenic
chr8:11896344-12061857	chr8	11896344	12061857	asthma	complex	set1	chi-sq	0.029054	DEFB cluster
