# Supplementary material for: Whole-Genome Sequencing of Individuals from a Founder Population Identifies Candidate Genes for Asthma
Source: PLoS One. 2014 Aug 12;9(8):e104396. doi: 10.1371/journal.pone.0104396 (PMC4130548; doi:10.1371/journal.pone.0104396)
Supplement: Table S4 — Summary of genotyping results for gene-disruptive SNVs and indels. Coordinates are in build hg18 of the human reference genome. Association analysis was performed correcting for the relatedness of the individuals. The number of individuals in each phenotypic class successfully genotyped for each assay is represented in the “N Cases/N Controls/N Unknown” column. (XLSX) [file pone.0104396.s007.xlsx]

## Sheet: Sheet1
Chr	Pos (hg18)	Alleles	N Cases/N Controls/N Unknown	Chi2Score	Chi2P-value	AlleleFreq_Cases	AlleleFreq_Controls	AlleleFreq_Overall
chr1	33175125	AGC/A	166/506/0	0.28171	0.595583	0.8962	0.9175	0.9124
chr1	40753832	CG/C	170/516/0	1.16878	0.279651	0.9575	0.9655	0.9644
chr1	71191249	T/TG	170/517/0	0.075059	0.784108	0.0522	0.0373	0.0315
chr2	1656494	A/G	170/518/0	0.017534	0.894655	0.0155	0.0139	0.0138
chr3	187944218	T/C	168/510/0	9.19125	0.00243175	0.9386	0.9518	0.9483
chr4	41309868	TG/T	170/518/0	0.648028	0.420819	0.934	0.9595	0.9512
chr5	40752116	C/G	167/510/0	0.072356	0.787937	0.0224	0.0313	0.0271
chr6	28306101	T/C	170/517/0	1.17778	0.277809	0.9725	0.9692	0.973
chr6	56591216	A/G	169/515/0	0.97758	0.322797	0.0912	0.0452	0.0605
chr6	116939770	A/C	168/517/0	0.023283	0.878724	0.0201	0.0149	0.0251
chr6	154609555	T/C	170/517/0	3.64038	0.0563939	0.9219	0.9434	0.9434
chr7	48286270	T/C	169/514/0	2.94798	0.0859852	0.9826	0.988	0.9877
chr7	48288595	T/TC	171/517/0	1.91047	0.166911	0.006	0	0.0026
chr7	98982824	C/CGTCTTTT	168/518/0	6.80867	0.00907163	0.0303	0.0433	0.0505
chr7	122125491	A/G	168/518/0	0.001754	0.96659	0.0178	0.0166	0.0171
chr8	133041012	G/A	170/516/0	0.065248	0.798385	0.987	0.9847	0.988
chr9	138355302	T/TC	166/513/0	1.08757	0.297009	0.1603	0.1834	0.1835
chr9	139476270	GC/G	168/491/0	1.43594	0.230798	0.953	0.9237	0.922
chr11	5766382	G/GA	168/511/0	0.340271	0.559673	0.0375	0.0421	0.0361
chr11	5945799	A/G	170/518/0	0.208581	0.647882	0.1066	0.0803	0.0811
chr11	47315573	A/G	169/508/0	3.85057	0.0497291	0.0588	0.057	0.0582
chr11	110661586	G/A	168/511/0	0.832531	0.361542	0.9597	0.974	0.9749
chr15	63733326	T/TTC	169/517/0	7.83917	0.00511262	0.0652	0.0257	0.0374
chr15	76594462	A/T	164/477/0	0.007734	0.929921	0.1207	0.0982	0.103
chr18	50134887	A/G	170/517/0	3.72784	0.0535124	0.073	0.0348	0.0394
chr19	42546047	T/C	168/514/0	0.175679	0.675114	0.972	0.9702	0.9692
chr19	43072247	A/C	168/499/0	2.41398	0.120257	0.0173	0.0098	0.0074
chr19	54139560	G/GGA	171/513/0	1.91687	0.166202	0.0736	0.1336	0.1258
chr20	2508595	T/G	167/494/0	0.842374	0.358719	0.9064	0.9379	0.9416
