# Supplementary material for: Whole-Genome Sequencing of Individuals from a Founder Population Identifies Candidate Genes for Asthma
Source: PLoS One. 2014 Aug 12;9(8):e104396. doi: 10.1371/journal.pone.0104396 (PMC4130548; doi:10.1371/journal.pone.0104396)
Supplement: Table S5 — Gene selected for targeted resequencing. (XLSX) [file pone.0104396.s008.xlsx]

## Sheet: Sheet1
Gene	Mutation	Study	Protein	Evidence	MIPs
DST	Q1859X	WGS	Dystonin	Nonsense mutation specific to asthmatic individuals	260
BTNL2	1 bp del	WGS	butyrophilin-like 2	Near GWAS signal (HLA)	18
C6orf27 (VWA7)	14 bp ins	WGS	G7c protein precursor	Near GWAS signal (HLA)	37
SLC24A1	2 bp del	WGS	solute carrier family 24	Near GWAS signal, additional Hutterites (p=0.013)	41
MUC12	15 kbp del	WGS	mucin	interesting, del in a single asthmatic	167
OR4 cluster	86 kbp del	WGS	olfactory receptors	del in two unaffected individuals	61
TTLL1	5 kbp del	WGS	tubulin tyrosine ligase	low CN in control, high CN in asthmatic	20
MASP1	~10 kbp del	ESP exome	mannan-binding lectin serine peptidase 1	part of lectin complement pathway	50
SELP	~5.4 kbp del	ESP exome	selectin P	potential asthma/atopy susceptibility	38
CTNNA3	~275 kbp dup	ESP exome	catenin	GWAS	40
IL27RA	~56 kbp dup	ESP exome	interleukin 27 receptor, alpha	roles for IL-27 in immune response	31
TRPM4	~50 kbp dup, ~17 kbp del	ESP exome	transient receptor potential cation channel	Vennekens et al.	60
CTLA4		ESP exome	cytotoxic T-lymphocyte-associated protein 4	associations to immune phenotypes	10
IL13	SNP	GWAS	Cytokine	GWAS for asthma and IgE level	9
IL33	SNP	GWAS	Cytokine	GWAS for asthma	15
IL25		Asthma pathways	Cytokine	pro-inflammatory	9
