# Supplementary material for: Whole-Genome Sequencing of Individuals from a Founder Population Identifies Candidate Genes for Asthma
Source: PLoS One. 2014 Aug 12;9(8):e104396. doi: 10.1371/journal.pone.0104396 (PMC4130548; doi:10.1371/journal.pone.0104396)
Supplement: Table S6 — SNVs and indels identified in targeted resequencing. Coordinates are in build hg19 of the human reference genome. MAF = minor allele frequency; HWE = Hardy Weinberg Equilibrium p-value; OR = odds ratio; VALIDATION_STATUS = results of Sanger sequencing validation. (XLSX) [file pone.0104396.s009.xlsx]

## Sheet: Sheet1
chromosome	position (hg19)	sampleAlleles	accession	functionGVS	rsID	aminoAcids	proteinPosition	consScoreGERP	1000G_AMR_AF	1000G_AFR_AF	1000G_EUR_AF	geneList	MAF	HWE	CASES	CONTROLS	PVALUE	OR	VALIDATION STATUS
chr1	169560719	T/A	NM_003005.3	intron	113523759	none	NA	-4	0.0028	0.01	0	SELP	0.006516	1	9	6	0.8818	0.9244
chr1	169562837	A/T	NM_003005.3	intron	0	none	NA	-3.18	0	0	0	SELP	0.1667	1	0	1	0.4386	0
chr1	169562857	C/T	NM_003005.3	missense	201454112	ARG,HIS	798/831	4.7	0.0028	0	0.0013	SELP	0.004746	1	7	7	0.3788	0.6266
chr1	169562881	G/A	NM_003005.3	missense	75278502	THR,MET	790/831	2.6	0	0.0041	0	SELP	0.000339	1	0	1	0.2069	0
chr1	169562904	C/T	NM_003005.3	coding-synonymous	6128	none	782/831	-4.44	0.28	0.51	0.15	SELP	0.2858	0.6099	515	327	0.8837	0.9878
chr1	169562949	A/G	NM_003005.3	coding-synonymous	3917831	none	767/831	-5	0.01	0.03	0	SELP	0.01728	1	33	18	0.6299	1.153
chr1	169563004	A/G	NM_003005.3	intron	140498105	none	NA	-9.76	0.0028	0.01	0	SELP	0.000678	1	2	0	0.2622	NA
chr1	169563951	G/T	NM_003005.3	missense	6136	THR,PRO	756/831	-3.92	0.06	0.01	0.09	SELP	0.0935	0.444	172	104	0.7554	1.041
chr1	169563982	T/G	NM_003005.3	missense	0	GLN,HIS	745/831	-1.68	0	0	0	SELP	0.04778	0.07439	92	48	0.2938	1.211
chr1	169563993	C/T	NM_003005.3	missense	0	GLY,SER	742/831	4.51	0	0	0	SELP	0.001016	1	2	1	0.8526	1.255
chr1	169564037	C/T	NM_003005.3	missense	144853111	GLY,GLU	727/831	3.53	0	0	0.004	SELP	0.002373	1	5	2	0.5861	1.572
chr1	169565246	T/C	NM_003005.3	missense	3917815	ASN,SER	673/831	4.22	0	0.03	0	SELP	0.004407	1	8	5	0.9972	1.002
chr1	169565282	G/T	NM_003005.3	missense	3917814	THR,ASN	661/831	-8.43	0.0028	0.01	0	SELP	0.0006998	1	2	0	0.2617	NA
chr1	169565284	T/C	NM_003005.3	coding-synonymous	3917813	none	660/831	0.547	0.01	0.03	0	SELP	0.007379	1	13	8	0.9529	1.027
chr1	169565346	C/A	NM_003005.3	missense	6133	VAL,LEU	640/831	3.22	0.15	0.61	0.1	SELP	0.2398	0.1291	426	265	0.7844	1.025
chr1	169565372	C/A	NM_003005.3	missense-near-splice	3917812	GLY,VAL	631/831	-0.152	0.0028	0.01	0	SELP	0.000815	1	2	0	0.2584	NA
chr1	169565393	C/A	NM_003005.3	intron	3917811	none	NA	0.292	0.15	0.61	0.1	SELP	0.2417	0.1394	364	231	0.9969	1
chr1	169566242	T/C	NM_003005.3	coding-synonymous	3917805	none	626/831	-2.61	0.01	0.03	0	SELP	0.007458	1	14	8	0.8305	1.1
chr1	169566265	A/C	NM_003005.3	missense	2228672	SER,ALA	619/831	2.6	0.0028	0.03	0	SELP	0.009153	1	15	12	0.5292	0.7832
chr1	169566272	G/T	NM_003005.3	stop-gained	0	CYS,stop	616/831	2.25	0	0	0	SELP	0.000339	1	1	0	0.428	NA	validated
chr1	169566308	G/A	NM_003005.3	coding-synonymous	6132	none	604/831	-1.07	0.15	0.61	0.1	SELP	0.241	0.1355	434	277	0.8097	0.979
chr1	169566313	T/C	NM_003005.3	missense	6127	ASP,ASN	603/831	-1.76	0.7	0.84	0.57	SELP	0.3059	0.2208	566	337	0.362	1.078
chr1	169566326	G/A	NM_003005.3	coding-synonymous	6135	none	598/831	-0.037	0.15	0.61	0.1	SELP	0.241	0.1355	434	277	0.8097	0.979
chr1	169566373	G/A	NM_003005.3	coding-synonymous	143011778	none	583/831	-4.78	0	0	0.0013	SELP	0.0007321	1	2	0	0.2578	NA
chr1	169572289	C/T	NM_003005.3	stop-gained	145174054	TRP,stop	560/831	4.98	0	0	0	SELP	0.0004394	1	0	1	0.2044	0	validated
chr1	169572345	C/T	NM_003005.3	missense	3917769	GLU,LYS	542/831	4.01	0	0.03	0	SELP	0.003422	1	6	4	0.924	0.9402
chr1	169572346	G/A	NM_003005.3	coding-synonymous	112018088	none	541/831	-1.08	0	0	0	SELP	0.0003422	1	0	1	0.2065	0
chr1	169572397	A/G	NM_003005.3	coding-synonymous	113737706	none	524/831	-1.17	0	0	0	SELP	0.0003463	1	0	1	0.2082	0
chr1	169576207	G/A	NM_003005.3	missense	6130	SER,PHE	500/831	2.28	0	0	0	SELP	0.0006959	1	1	1	0.7409	0.629
chr1	169576252	A/G	NM_003005.3	missense	0	VAL,ALA	485/831	-1.76	0	0	0	SELP	0.0003482	1	1	0	0.4266	NA
chr1	169576375	A/G	NM_003005.3	intron	115596475	none	NA	2.62	0.0028	0.02	0	SELP	0.006579	1	13	6	0.5297	1.363
chr1	169578789	C/T	NM_003005.3	missense	201496591	ARG,GLN	429/831	-7.89	0	0	0	SELP	0.000347	1	1	0	0.4272	NA
chr1	169578859	A/G	NM_003005.3	missense	201668886	PHE,LEU	406/831	3.3	0.0028	0	0	SELP	0.0003524	1	1	0	0.4269	NA
chr1	169578892	C/T	NM_003005.3	missense	0	GLY,ARG	395/831	5.74	0	0	0	SELP	0.0003534	1	1	0	0.4258	NA
chr1	169578905	C/A	NM_003005.3	missense	0	GLU,ASP	390/831	5.44	0	0	0	SELP	0.0003519	1	0	1	0.2075	0
chr1	169578911	C/T	NM_003005.3	coding-synonymous	145714766	none	388/831	-10.9	0	0	0	SELP	0.0003519	1	0	1	0.2075	0
chr1	169578920	C/T	NM_003005.3	coding-synonymous	111890462	none	385/831	-10.9	0	0	0	SELP	0.0007067	1	1	1	0.7401	0.6281
chr1	169580717	T/C	NM_003005.3	intron	3917731	none	NA	-6.59	0.15	0.06	0.26	SELP	0.1685	0.7057	299	179	0.5786	1.059
chr1	169580738	G/T	NM_003005.3	missense	0	THR,ASN	380/831	2.3	0	0	0	SELP	0.0007032	1	2	0	0.2619	NA
chr1	169580777	C/T	NM_003005.3	missense	138382931	ARG,HIS	367/831	-8.95	0	0	0	SELP	0.0003579	1	1	0	0.4279	NA
chr1	169580783	A/G	NM_003005.3	missense	0	MET,THR	365/831	1.01	0	0	0	SELP	0.0003521	1	1	0	0.4272	NA
chr1	169580808	C/T	NM_003005.3	missense	139440687	GLY,SER	357/831	3.31	0	0	0	SELP	0.0003516	1	1	0	0.4277	NA
chr1	169580857	C/T	NM_003005.3	coding-synonymous	0	none	340/831	-2.63	0	0	0	SELP	0.0003482	1	0	1	0.2076	0
chr1	169580885	C/T	NM_003005.3	missense	6131	SER,ASN	331/831	-4.53	0.18	0.3	0.19	SELP	0.214	0.6378	406	209	0.006853	1.294
chr1	169581579	T/C	NM_003005.3	coding-synonymous	0	none	279/831	-2.85	0	0	0	SELP	0.000439	1	0	1	0.2041	0
chr1	169581595	G/A	NM_003005.3	missense	3917724	THR,ILE	274/831	-8.48	0.01	0.08	0	SELP	0.02216	0.1003	34	16	0.3542	1.327
chr1	169582199	C/T	NM_003005.3	missense	0	GLY,GLU	248/831	5.81	0	0	0	SELP	0.0004049	1	1	0	0.422	NA
chr1	169582245	C/G	NM_003005.3	missense	199912684	GLY,ARG	233/831	5.71	0	0	0	SELP	0.0004058	1	1	0	0.4258	NA
chr1	169582317	C/T	NM_003005.3	missense	6125	VAL,MET	209/831	0.329	0.06	0.04	0.06	SELP	0.06831	0.8361	135	62	0.03102	1.405
chr1	169582878	C/T	NM_003005.3	missense	3917718	GLY,ARG	179/831	5.14	0	0.01	0	SELP	0.005302	1	8	5	0.9926	0.9947
chr1	169586330	C/T	NM_003005.3	coding-synonymous	6129	none	139/831	-6.89	0.01	0.1	0.01	SELP	0.01625	0.3161	29	18	0.9514	1.019
chr1	169586363	G/A	NM_003005.3	coding-synonymous	147922476	none	128/831	0.616	0	0	0.004	SELP	0.0007855	1	1	1	0.7561	0.6466
chr1	169586577	C/T	NM_003005.3	missense	7529463	ARG,HIS	57/831	5.9	0	0.0041	0.0013	SELP	0.001833	1	2	3	0.3335	0.4243
chr1	169586621	C/T	NM_003005.3	stop-gained	0	TRP,stop	42/831	4.98	0	0	0	SELP	0.0003671	1	1	0	0.4254	NA	inconclusive - PCR failed
chr1	169586669	T/G	NM_003005.3	intron	3917704	none	NA	-9.95	0	0.03	0	SELP	0.004854	1	11	3	0.1836	2.323
chr1	169588354	G/A	NM_003005.3	intron	3917696	none	NA	-5.63	0.07	0.05	0.06	SELP	0.07292	0.8451	143	67	0.04013	1.368
chr1	169588501	C/T	NM_003005.3	intron	142170818	none	NA	-0.3	0	0	0.0013	SELP	0.0003497	1	1	0	0.4284	NA
chr2	204732714	A/G	NM_001037631.2	missense	231775	THR,ALA	17/175	-2.84	0.41	0.4	0.36	CTLA4	0.3743	0.9106	677	404	0.3053	1.085
chr2	204732714	A/G	NM_005214.4	missense	231775	THR,ALA	17/224	-2.84	0.41	0.4	0.36	CTLA4	0.3743	0.9106	677	404	0.3053	1.085
chr2	204732740	G/C	NM_001037631.2	coding-synonymous	16840275	none	25/175	-1.11	0.0028	0.02	0	CTLA4	0.00692	1	12	8	0.9036	0.946
chr2	204732740	G/C	NM_005214.4	coding-synonymous	16840275	none	25/224	-1.11	0.0028	0.02	0	CTLA4	0.00692	1	12	8	0.9036	0.946
chr2	204732823	C/T	NM_001037631.2	intron	0	none	NA	3.06	0	0	0	CTLA4	0.0003487	1	0	1	0.2075	0
chr2	204732823	C/T	NM_005214.4	intron	0	none	NA	3.06	0	0	0	CTLA4	0.0003487	1	0	1	0.2075	0
chr2	204732850	G/A	NM_001037631.2	intron	231776	none	NA	4.34	1	0.98	1	CTLA4	0.004161	1	6	6	0.4145	0.6263
chr2	204732850	G/A	NM_005214.4	intron	231776	none	NA	4.34	1	0.98	1	CTLA4	0.004161	1	6	6	0.4145	0.6263
chr2	204735571	G/A	NM_001037631.2	coding-synonymous	0	none	124/175	-10.7	0	0	0	CTLA4	0.001038	1	3	0	0.1693	NA
chr2	204735571	G/A	NM_005214.4	coding-synonymous	0	none	124/224	-10.7	0	0	0	CTLA4	0.001038	1	3	0	0.1693	NA
chr2	204735694	A/G	NM_001037631.2	intron	202187877	none	NA	-0.915	0	0.002	0	CTLA4	0.0003494	1	1	0	0.4273	NA
chr2	204735694	A/G	NM_005214.4	intron	202187877	none	NA	-0.915	0	0.002	0	CTLA4	0.0003494	1	1	0	0.4273	NA
chr2	204736111	G/A	NM_001037631.2	intron	200657280	none	NA	-9.39	0	0	0	CTLA4	0.0003487	1	1	0	0.4268	NA
chr2	204736111	G/A	NM_005214.4	coding-synonymous	200657280	none	156/224	-9.39	0	0	0	CTLA4	0.0003487	1	1	0	0.4268	NA
chr2	204736159	G/A	NM_001037631.2	intron	0	none	NA	-10.8	0	0	0	CTLA4	0.0003546	1	1	0	0.4238	NA
chr2	204736159	G/A	NM_005214.4	coding-synonymous	0	none	172/224	-10.8	0	0	0	CTLA4	0.0003546	1	1	0	0.4238	NA
chr3	186938030	C/T	NM_001879.5	coding-synonymous	35472527	none	643/700	-12.3	0.01	0.04	0.004	MASP1	0.006215	1	12	6	0.6491	1.256
chr3	186938031	G/T	NM_001879.5	missense	0	ALA,GLU	643/700	4.29	0	0	0	MASP1	0.0003455	1	0	1	0.2068	0
chr3	186938818	C/T	NM_001879.5	intron	72549176	none	NA	5.54	0	0.02	0.0013	MASP1	0.006574	1	8	11	0.08212	0.4537
chr3	186938839	A/C	NM_001879.5	missense	0	CYS,TRP	631/700	2.63	0	0	0	MASP1	0.0003463	1	0	1	0.2069	0
chr3	186943150	A/G	NM_001879.5	missense	13322090	VAL,ALA	568/700	5.9	0.01	0.06	0	MASP1	0.01874	0.08626	28	26	0.142	0.6694
chr3	186943206	G/A	NM_001879.5	coding-synonymous	72549170	none	549/700	-3.6	0.01	0.03	0	MASP1	0.007947	1	11	12	0.1781	0.5727
chr3	186944326	C/T	NM_001879.5	intron	72549286	none	NA	-4.05	0.01	0.03	0	MASP1	0.008808	1	13	13	0.2283	0.6247
chr3	186944330	T/C	NM_001879.5	intron	0	none	NA	-2.87	0	0	0	MASP1	0.0003388	1	1	0	0.4283	NA
chr3	186947563	C/T	NM_001879.5	missense	140743904	GLY,ARG	476/700	5.7	0	0	0	MASP1	0.001044	1	3	0	0.1692	NA
chr3	186947631	C/T	NM_001879.5	missense	150028177	ARG,HIS	453/700	0.911	0.0028	0.0041	0	MASP1	0.0006954	1	1	1	0.7403	0.6283
chr3	186947715	A/T	NM_001879.5	intron	0	none	NA	-5.88	0	0	0	MASP1	0.0007634	1	2	0	0.2679	NA
chr3	186947733	T/C	NM_001879.5	intron	186717958	none	NA	0.167	0	0.0041	0	MASP1	0.0007622	1	1	1	0.7291	0.6155
chr3	186953477	G/A	NM_001879.5	intron	0	none	NA	5.29	0	0	0	MASP1	0.0006983	1	1	1	0.7457	0.6345
chr3	186953477	G/A	NM_139125.3	missense	0	ARG,TRP	728/729	5.29	0	0	0	MASP1	0.0006983	1	1	1	0.7457	0.6345
chr3	186953519	G/T	NM_001879.5	intron	0	none	NA	3.04	0	0	0	MASP1	0.0003499	1	0	1	0.2074	0
chr3	186953519	G/T	NM_139125.3	missense	0	GLN,LYS	714/729	3.04	0	0	0	MASP1	0.0003499	1	0	1	0.2074	0
chr3	186953700	G/A	NM_001879.5	intron	139958520	none	NA	-11.7	0.0028	0	0	MASP1	0.008247	0.09119	17	7	0.346	1.525
chr3	186953700	G/A	NM_139125.3	coding-synonymous	139958520	none	653/729	-11.7	0.0028	0	0	MASP1	0.008247	0.09119	17	7	0.346	1.525
chr3	186953808	C/T	NM_001879.5	intron	850312	none	NA	-6.66	0.35	0.04	0.34	MASP1	0.2825	0.3925	480	315	0.4813	0.9414
chr3	186953808	C/T	NM_139125.3	coding-synonymous	850312	none	617/729	-6.66	0.35	0.04	0.34	MASP1	0.2825	0.3925	480	315	0.4813	0.9414
chr3	186953835	A/G	NM_001879.5	intron	7652842	none	NA	-7.24	0.0028	0.04	0	MASP1	0.01152	1	22	12	0.6948	1.152
chr3	186953835	A/G	NM_139125.3	coding-synonymous	7652842	none	608/729	-7.24	0.0028	0.04	0	MASP1	0.01152	1	22	12	0.6948	1.152
chr3	186953869	T/C	NM_001879.5	intron	0	none	NA	5.03	0	0	0	MASP1	0.0003388	1	0	1	0.2067	0
chr3	186953869	T/C	NM_139125.3	missense	0	ASN,SER	597/729	5.03	0	0	0	MASP1	0.0003388	1	0	1	0.2067	0
chr3	186953913	C/T	NM_001879.5	intron	3821805	none	NA	-11.3	0.0028	0.0041	0.0026	MASP1	0.01186	1	26	9	0.1165	1.824
chr3	186953913	C/T	NM_139125.3	coding-synonymous	3821805	none	582/729	-11.3	0.0028	0.0041	0.0026	MASP1	0.01186	1	26	9	0.1165	1.824
chr3	186953932	C/A	NM_001879.5	intron	72549154	none	NA	-0.342	0.02	0.09	0.03	MASP1	0.05522	0.8004	104	59	0.5253	1.112
chr3	186953932	C/A	NM_139125.3	missense	72549154	ARG,MET	576/729	-0.342	0.02	0.09	0.03	MASP1	0.05522	0.8004	104	59	0.5253	1.112
chr3	186953975	G/C	NM_001879.5	intron	72549155	none	NA	5.2	0	0	0	MASP1	0.004818	1	6	7	0.2634	0.5411
chr3	186953975	G/C	NM_139125.3	missense	72549155	PRO,ALA	562/729	5.2	0	0	0	MASP1	0.004818	1	6	7	0.2634	0.5411
chr3	186954107	C/T	NM_001879.5	intron	73068950	none	NA	5.09	0	0.01	0	MASP1	0.007458	1	9	13	0.04724	0.432
chr3	186954107	C/T	NM_139125.3	missense	73068950	VAL,ILE	518/729	5.09	0	0.01	0	MASP1	0.007458	1	9	13	0.04724	0.432
chr3	186954129	T/G	NM_001879.5	intron	200791230	none	NA	-11.9	0	0	0	MASP1	0.000339	1	1	0	0.428	NA
chr3	186954129	T/G	NM_139125.3	coding-synonymous	200791230	none	510/729	-11.9	0	0	0	MASP1	0.000339	1	1	0	0.428	NA
chr3	186954138	C/T	NM_001879.5	intron	139497497	none	NA	-11.9	0	0	0.0026	MASP1	0.002714	1	3	5	0.1631	0.3751
chr3	186954138	C/T	NM_139125.3	coding-synonymous	139497497	none	507/729	-11.9	0	0	0.0026	MASP1	0.002714	1	3	5	0.1631	0.3751
chr3	186954139	G/A	NM_001879.5	intron	200778904	none	NA	5.96	0	0	0	MASP1	0.003053	0.01217	2	7	0.0154	0.1782
chr3	186954139	G/A	NM_139125.3	missense	200778904	THR,MET	507/729	5.96	0	0	0	MASP1	0.003053	0.01217	2	7	0.0154	0.1782
chr3	186954152	G/A	NM_001879.5	intron	201025468	none	NA	5.96	0	0	0	MASP1	0.0003392	1	1	0	0.4284	NA
chr3	186954152	G/A	NM_139125.3	missense	201025468	ARG,CYS	503/729	5.96	0	0	0	MASP1	0.0003392	1	1	0	0.4284	NA
chr3	186954264	G/A	NM_001879.5	intron	0	none	NA	0.579	0	0	0	MASP1	0.001357	1	3	1	0.5778	1.882
chr3	186954264	G/A	NM_139125.3	coding-synonymous	0	none	465/729	0.579	0	0	0	MASP1	0.001357	1	3	1	0.5778	1.882
chr3	186954273	C/T	NM_001879.5	intron	35384947	none	NA	-12.1	0.01	0.07	0	MASP1	0.0149	1	27	17	0.9877	0.9952
chr3	186954273	C/T	NM_139125.3	coding-synonymous	35384947	none	462/729	-12.1	0.01	0.07	0	MASP1	0.0149	1	27	17	0.9877	0.9952
chr3	186954285	G/A	NM_001879.5	intron	710452	none	NA	-12.1	0.99	0.84	1	MASP1	0.03013	0.144	51	38	0.4114	0.8364
chr3	186954285	G/A	NM_139125.3	coding-synonymous	710452	none	458/729	-12.1	0.99	0.84	1	MASP1	0.03013	0.144	51	38	0.4114	0.8364
chr3	186954298	C/T	NM_001879.5	intron	147966392	none	NA	6.07	0	0	0	MASP1	0.0003388	1	0	1	0.2067	0
chr3	186954298	C/T	NM_139125.3	missense	147966392	ARG,GLN	454/729	6.07	0	0	0	MASP1	0.0003388	1	0	1	0.2067	0
chr3	186954324	G/A	NM_001879.5	intron	3774268	none	NA	5.2	0.13	0.18	0.15	MASP1	0.1759	0.05931	323	196	0.7014	1.039
chr3	186954324	G/A	NM_139125.3	coding-synonymous	3774268	none	445/729	5.2	0.13	0.18	0.15	MASP1	0.1759	0.05931	323	196	0.7014	1.039
chr3	186959238	T/C	NM_001879.5	intron	113751173	none	NA	-1.69	0	0	0.0013	MASP1	0.0003541	1	1	0	0.425	NA
chr3	186959238	T/C	NM_139125.3	intron	113751173	none	NA	-1.69	0	0	0.0013	MASP1	0.0003541	1	1	0	0.425	NA
chr3	186959258	G/A	NM_001879.5	intron	0	none	NA	0.87	0	0	0	MASP1	0.0003544	1	1	0	0.4254	NA
chr3	186959258	G/A	NM_139125.3	intron	0	none	NA	0.87	0	0	0	MASP1	0.0003544	1	1	0	0.4254	NA
chr3	186959295	C/T	NM_001879.5	missense	28945068	GLY,GLU	426/700	3.06	0.01	0.002	0.02	MASP1	0.008721	1	19	5	0.06851	2.434
chr3	186959295	C/T	NM_139125.3	missense	28945068	GLY,GLU	426/729	3.06	0.01	0.002	0.02	MASP1	0.008721	1	19	5	0.06851	2.434
chr3	186959375	G/A	NM_001879.5	intron	112839925	none	NA	2.07	0	0	0.0013	MASP1	0.0003521	1	1	0	0.4272	NA
chr3	186959375	G/A	NM_139125.3	intron	112839925	none	NA	2.07	0	0	0.0013	MASP1	0.0003521	1	1	0	0.4272	NA
chr3	186961239	C/T	NM_001879.5	intron	0	none	NA	-1.12	0	0	0	MASP1	0.0003477	1	0	1	0.2064	0
chr3	186961239	C/T	NM_139125.3	intron	0	none	NA	-1.12	0	0	0	MASP1	0.0003477	1	0	1	0.2064	0
chr3	186961345	G/A	NM_001879.5	coding-synonymous	183144579	none	385/700	3.75	0.0028	0	0	MASP1	0.002073	1	0	6	0.001968	0
chr3	186961345	G/A	NM_139125.3	coding-synonymous	183144579	none	385/729	3.75	0.0028	0	0	MASP1	0.002073	1	0	6	0.001968	0
chr3	186961364	G/A	NM_001879.5	missense	146265553	THR,ILE	379/700	3.78	0	0.002	0	MASP1	0.0006925	1	2	0	0.2623	NA
chr3	186961364	G/A	NM_139125.3	missense	146265553	THR,ILE	379/729	3.78	0	0.002	0	MASP1	0.0006925	1	2	0	0.2623	NA
chr3	186965162	C/T	NM_001031849.2	missense	113938200	ASP,ASN	368/381	4.91	0.01	0	0.004	MASP1	0.009972	0.1315	16	13	0.4974	0.7757
chr3	186965162	C/T	NM_001879.5	intron	113938200	none	NA	4.91	0.01	0	0.004	MASP1	0.009972	0.1315	16	13	0.4974	0.7757
chr3	186965162	C/T	NM_139125.3	intron	113938200	none	NA	4.91	0.01	0	0.004	MASP1	0.009972	0.1315	16	13	0.4974	0.7757
chr3	186968067	C/T	NM_001031849.2	coding-synonymous	116763673	none	354/381	-11.4	0	0.002	0.004	MASP1	0.003804	1	5	6	0.2716	0.5192
chr3	186968067	C/T	NM_001879.5	coding-synonymous	116763673	none	354/700	-11.4	0	0.002	0.004	MASP1	0.003804	1	5	6	0.2716	0.5192
chr3	186968067	C/T	NM_139125.3	coding-synonymous	116763673	none	354/729	-11.4	0	0.002	0.004	MASP1	0.003804	1	5	6	0.2716	0.5192
chr3	186969554	A/C	NM_001031849.2	intron	188032187	none	NA	1.07	0.0028	0	0.0026	MASP1	0.003108	1	8	1	0.08903	5.063
chr3	186969554	A/C	NM_001879.5	intron	188032187	none	NA	1.07	0.0028	0	0.0026	MASP1	0.003108	1	8	1	0.08903	5.063
chr3	186969554	A/C	NM_139125.3	intron	188032187	none	NA	1.07	0.0028	0	0.0026	MASP1	0.003108	1	8	1	0.08903	5.063
chr3	186969557	G/A	NM_001031849.2	intron	200754097	none	NA	2.04	0	0.002	0	MASP1	0.0003455	1	1	0	0.4275	NA
chr3	186969557	G/A	NM_001879.5	intron	200754097	none	NA	2.04	0	0.002	0	MASP1	0.0003455	1	1	0	0.4275	NA
chr3	186969557	G/A	NM_139125.3	intron	200754097	none	NA	2.04	0	0.002	0	MASP1	0.0003455	1	1	0	0.4275	NA
chr3	186969605	C/A	NM_001031849.2	intron	0	none	NA	-4.48	0	0	0	MASP1	0.001727	1	3	2	0.9514	0.9459
chr3	186969605	C/A	NM_001879.5	intron	0	none	NA	-4.48	0	0	0	MASP1	0.001727	1	3	2	0.9514	0.9459
chr3	186969605	C/A	NM_139125.3	intron	0	none	NA	-4.48	0	0	0	MASP1	0.001727	1	3	2	0.9514	0.9459
chr3	186970985	C/T	NM_001031849.2	missense	116001173	ARG,GLN	288/381	1.99	0	0.01	0	MASP1	0.0003597	1	1	0	0.4281	NA
chr3	186970985	C/T	NM_001879.5	missense	116001173	ARG,GLN	288/700	1.99	0	0.01	0	MASP1	0.0003597	1	1	0	0.4281	NA
chr3	186970985	C/T	NM_139125.3	missense	116001173	ARG,GLN	288/729	1.99	0	0.01	0	MASP1	0.0003597	1	1	0	0.4281	NA
chr3	186974559	G/A	NM_001031849.2	coding-synonymous	28945069	none	213/381	-1.36	0	0	0	MASP1	0.004858	1	8	6	0.7379	0.8345
chr3	186974559	G/A	NM_001879.5	coding-synonymous	28945069	none	213/700	-1.36	0	0	0	MASP1	0.004858	1	8	6	0.7379	0.8345
chr3	186974559	G/A	NM_139125.3	coding-synonymous	28945069	none	213/729	-1.36	0	0	0	MASP1	0.004858	1	8	6	0.7379	0.8345
chr3	186974681	C/T	NM_001031849.2	intron	0	none	NA	1.1	0	0	0	MASP1	0.000347	1	1	0	0.4279	NA
chr3	186974681	C/T	NM_001879.5	intron	0	none	NA	1.1	0	0	0	MASP1	0.000347	1	1	0	0.4279	NA
chr3	186974681	C/T	NM_139125.3	intron	0	none	NA	1.1	0	0	0	MASP1	0.000347	1	1	0	0.4279	NA
chr3	186978515	T/C	NM_001031849.2	intron	72549251	none	NA	-9.76	0.0028	0.0041	0.01	MASP1	0.007114	1	15	6	0.3457	1.573
chr3	186978515	T/C	NM_001879.5	intron	72549251	none	NA	-9.76	0.0028	0.0041	0.01	MASP1	0.007114	1	15	6	0.3457	1.573
chr3	186978515	T/C	NM_139125.3	intron	72549251	none	NA	-9.76	0.0028	0.0041	0.01	MASP1	0.007114	1	15	6	0.3457	1.573
chr3	186978575	G/C	NM_001031849.2	coding-synonymous	16861801	none	167/381	5.38	0	0.0041	0	MASP1	0.000677	1	0	2	0.07392	0
chr3	186978575	G/C	NM_001879.5	coding-synonymous	16861801	none	167/700	5.38	0	0.0041	0	MASP1	0.000677	1	0	2	0.07392	0
chr3	186978575	G/C	NM_139125.3	coding-synonymous	16861801	none	167/729	5.38	0	0.0041	0	MASP1	0.000677	1	0	2	0.07392	0
chr3	186978659	A/G	NM_001031849.2	coding-synonymous-near-splice	72549252	none	139/381	4.4	0	0.01	0	MASP1	0.006579	0.05785	14	5	0.2682	1.77
chr3	186978659	A/G	NM_001879.5	coding-synonymous-near-splice	72549252	none	139/700	4.4	0	0.01	0	MASP1	0.006579	0.05785	14	5	0.2682	1.77
chr3	186978659	A/G	NM_139125.3	coding-synonymous-near-splice	72549252	none	139/729	4.4	0	0.01	0	MASP1	0.006579	0.05785	14	5	0.2682	1.77
chr3	186980390	C/T	NM_001031849.2	missense	141761989	ARG,GLN	119/381	4.52	0	0	0	MASP1	0.0003399	1	0	1	0.206	0
chr3	186980390	C/T	NM_001879.5	missense	141761989	ARG,GLN	119/700	4.52	0	0	0	MASP1	0.0003399	1	0	1	0.206	0
chr3	186980390	C/T	NM_139125.3	missense	141761989	ARG,GLN	119/729	4.52	0	0	0	MASP1	0.0003399	1	0	1	0.206	0
chr3	186980517	T/C	NM_001031849.2	intron	72549171	none	NA	-0.149	0	0.01	0	MASP1	0.002449	1	6	1	0.1832	3.808
chr3	186980517	T/C	NM_001879.5	intron	72549171	none	NA	-0.149	0	0.01	0	MASP1	0.002449	1	6	1	0.1832	3.808
chr3	186980517	T/C	NM_139125.3	intron	72549171	none	NA	-0.149	0	0.01	0	MASP1	0.002449	1	6	1	0.1832	3.808
chr3	187003683	A/G	NM_001031849.2	missense	0	PHE,SER	56/381	3.96	0	0	0	MASP1	0.0003475	1	1	0	0.4274	NA
chr3	187003683	A/G	NM_001879.5	missense	0	PHE,SER	56/700	3.96	0	0	0	MASP1	0.0003475	1	1	0	0.4274	NA
chr3	187003683	A/G	NM_139125.3	missense	0	PHE,SER	56/729	3.96	0	0	0	MASP1	0.0003475	1	1	0	0.4274	NA
chr3	187003786	C/T	NM_001031849.2	missense	77189011	VAL,MET	22/381	4.95	0	0.002	0.0013	MASP1	0.001383	1	3	1	0.5746	1.892
chr3	187003786	C/T	NM_001879.5	missense	77189011	VAL,MET	22/700	4.95	0	0.002	0.0013	MASP1	0.001383	1	3	1	0.5746	1.892
chr3	187003786	C/T	NM_139125.3	missense	77189011	VAL,MET	22/729	4.95	0	0.002	0.0013	MASP1	0.001383	1	3	1	0.5746	1.892
chr3	187003882	A/G	NM_001031849.2	intron	0	none	NA	1.14	0	0	0	MASP1	0.0003499	1	1	0	0.4289	NA
chr3	187003882	A/G	NM_001879.5	intron	0	none	NA	1.14	0	0	0	MASP1	0.0003499	1	1	0	0.4289	NA
chr3	187003882	A/G	NM_139125.3	intron	0	none	NA	1.14	0	0	0	MASP1	0.0003499	1	1	0	0.4289	NA
chr3	187009412	A/G	NM_001031849.2	intron	72549254	none	NA	3.5	0.17	0.25	0.13	MASP1	0.2024	0.01233	366	230	0.9679	0.9962
chr3	187009412	A/G	NM_001879.5	intron	72549254	none	NA	3.5	0.17	0.25	0.13	MASP1	0.2024	0.01233	366	230	0.9679	0.9962
chr3	187009412	A/G	NM_139125.3	intron	72549254	none	NA	3.5	0.17	0.25	0.13	MASP1	0.2024	0.01233	366	230	0.9679	0.9962
chr5	131993938	C/T	NM_002188.2	coding-synonymous	55733734	none	20/147	-8.84	0	0	0	IL13	0.0003394	1	1	0	0.4281	NA
chr5	131994031	C/A	NM_002188.2	coding-synonymous	34255686	none	51/147	-0.292	0.01	0.07	0	IL13	0.01321	1	25	14	0.7319	1.122
chr5	131994104	T/C	NM_002188.2	intron	112896241	none	NA	-4.14	0	0.01	0	IL13	0.00448	1	10	3	0.2533	2.089
chr5	131995115	G/A	NM_002188.2	coding-synonymous	140369292	none	60/147	-7.76	0	0	0	IL13	0.0003394	1	1	0	0.4288	NA
chr5	131995150	T/C	NM_002188.2	missense	148077750	LEU,PRO	72/147	3.88	0	0	0	IL13	0.0003394	1	1	0	0.4288	NA
chr5	131995397	C/T	NM_002188.2	intron	201878455	none	NA	-5.62	0	0	0	IL13	0.001276	1	2	1	0.8465	1.267
chr5	131995410	C/A	NM_002188.2	intron	73261671	none	NA	4.05	0	0	0	IL13	0.0008439	1	2	0	0.2606	NA
chr5	131995552	C/T	NM_002188.2	intron	201744269	none	NA	-1.66	0	0	0	IL13	0.0004587	1	0	1	0.2074	0
chr5	131995883	A/G	NM_002188.2	missense	184944562	HIS,ARG	117/147	-8.03	0	0.002	0	IL13	0.001081	1	2	1	0.8579	1.245
chr5	131995889	G/A	NM_002188.2	missense	140828306	ARG,GLN	119/147	-2.44	0.0028	0.02	0	IL13	0.001443	1	3	1	0.578	1.882
chr5	131995902	C/T	NM_002188.2	coding-synonymous	78628956	none	123/147	-2.55	0	0	0	IL13	0.0007225	1	2	0	0.2629	NA
chr5	131995964	A/G	NM_002188.2	missense	20541	GLN,ARG	144/147	-7.23	0.68	0.79	0.77	IL13	0.2236	0.2891	410	235	0.1556	1.14
chr5	131996011	T/C	NM_002188.2	utr-3	2069749	none	NA	0.693	0	0	0	IL13	0.001062	1	2	1	0.8494	1.261
chr5	131996025	G/A	NM_002188.2	utr-3	75868517	none	NA	0.634	0	0.01	0	IL13	0.001053	1	1	2	0.3191	0.3148
chr6	31733423	C/T	NM_025258.2	stop-gained	0	TRP,stop	875/892	4.88	0	0	0	VWA7	0.0007082	1	1	0	0.4353	NA	validated
chr6	31733466	T/C	NM_025258.2	missense	3101017	THR,ALA	861/892	-0.686	0.03	0.06	0.08	VWA7	0.03181	0.5744	41	12	0.01642	2.178
chr6	31733542	C/T	NM_025258.2	coding-synonymous	0	none	835/892	0.849	0	0	0	VWA7	0.0003704	1	0	1	0.2057	0
chr6	31733544	G/A	NM_025258.2	missense	28399997	ARG,TRP	835/892	1.82	0.0028	0	0	VWA7	0.003299	1	6	3	0.7569	1.245
chr6	31733552	G/C	NM_025258.2	intron	0	none	NA	-1.23	0	0	0	VWA7	0.0003628	1	1	0	0.4284	NA
chr6	31733689	G/A	NM_025258.2	missense	28399998	ARG,TRP	824/892	2.9	0	0	0	VWA7	0.008687	1	15	10	0.8883	0.944
chr6	31733759	G/A	NM_025258.2	coding-synonymous	34341244	none	800/892	-6.16	0.03	0.0041	0.06	VWA7	0.02524	0.2298	45	28	0.9767	1.007
chr6	31733995	G/A	NM_025258.2	intron	0	none	NA	-0.344	0	0	0	VWA7	0.0008482	1	0	2	0.07072	0
chr6	31734052	G/T	NM_025258.2	missense	0	PRO,HIS	765/892	4.57	0	0	0	VWA7	0.000463	1	1	0	0.424	NA
chr6	31734107	G/A	NM_025258.2	missense	0	ARG,CYS	747/892	4.75	0	0	0	VWA7	0.0003432	1	1	0	0.4287	NA
chr6	31734117	C/T	NM_025258.2	coding-synonymous	34428310	none	743/892	-9.73	0.0028	0.01	0.004	VWA7	0.01889	1	36	19	0.5398	1.192
chr6	31734213	C/A	NM_025258.2	intron	0	none	NA	0.529	0	0	0	VWA7	0.01042	1	1	0	0.4772	NA
chr6	31734214	A/G	NM_025258.2	intron	0	none	NA	-8.85	0	0	0	VWA7	0.008929	1	1	0	0.4894	NA
chr6	31734293	G/A	NM_025258.2	missense	28400001	ARG,CYS	711/892	-6.04	0.0028	0.06	0	VWA7	0.01729	1	33	18	0.6272	1.154
chr6	31734313	C/A	NM_025258.2	missense	28400002	GLY,VAL	704/892	5.64	0.01	0	0.01	VWA7	0.009831	0.1297	17	12	0.7553	0.8887
chr6	31734345	G/T	NM_025258.2	coding-synonymous	3115671	none	693/892	0.78	0.03	0.06	0.08	VWA7	0.04562	0.5278	90	37	0.02128	1.577
chr6	31734385	C/T	NM_025258.2	missense	28400004	ARG,GLN	680/892	3.95	0.01	0.03	0.004	VWA7	0.01356	1	27	13	0.4267	1.309
chr6	31735072	T/C	NM_025258.2	intron	192536321	none	NA	-2.21	0.01	0.01	0	VWA7	0.0007862	1	0	2	0.07246	0
chr6	31735080	C/T	NM_025258.2	intron	0	none	NA	-7.67	0	0	0	VWA7	0.002756	1	4	3	0.7991	0.8233
chr6	31735085	C/T	NM_025258.2	intron	0	none	NA	1.49	0	0	0	VWA7	0.01237	0.01465	21	11	0.6408	1.191
chr6	31735118	C/T	NM_025258.2	intron	113306699	none	NA	3.37	0	0	0	VWA7	0.0003852	1	1	0	0.4323	NA
chr6	31735412	G/A	NM_025258.2	coding-synonymous	200770992	none	541/892	4.95	0	0	0.01	VWA7	0.0004156	1	0	1	0.2013	0
chr6	31736834	T/A	NM_025258.2	coding-synonymous	138391867	none	488/892	-0.688	0	0	0	VWA7	0.0003582	1	1	0	0.4256	NA
chr6	31736835	C/T/A	NM_025258.2	missense	11966331	ARG,GLN,LEU	488/892	-8.95	0.02	0.12	0.0026	VWA7	NA	NA	NA	NA	NA	NA
chr6	31737422	A/G/C	NM_025258.2	intron	0	none	NA	-0.95	0	0	0	VWA7	NA	NA	NA	NA	NA	NA
chr6	31737746	C/T/A/G	NM_025258.2	intron	0	none	NA	-3.89	0	0	0	VWA7	NA	NA	NA	NA	NA	NA
chr6	31737747	C/G	NM_025258.2	intron	0	none	NA	2.35	0	0	0	VWA7	0.001156	1	2	0	0.2629	NA
chr6	31737815	C/A	NM_025258.2	missense	142871734	GLY,VAL	388/892	5.77	0.0028	0.02	0	VWA7	0.003922	1	5	1	0.2696	3.15
chr6	31737818	C/G/A	NM_025258.2	missense	115526889	GLY,ALA,VAL	387/892	5.77	0	0	0.02	VWA7	NA	NA	NA	NA	NA	NA
chr6	31737852	A/G	NM_025258.2	missense	0	PHE,LEU	376/892	5.62	0	0	0	VWA7	0.002299	1	3	1	0.5724	1.899
chr6	31737853	G/C	NM_025258.2	missense	0	SER,ARG	375/892	2.75	0	0	0	VWA7	0.002235	1	3	1	0.5802	1.875
chr6	31740768	C/T	NM_025258.2	coding-synonymous	139774402	none	350/892	2.79	0	0.01	0	VWA7	0.0006817	1	2	0	0.2629	NA
chr6	31740805	C/T	NM_025258.2	missense	0	ARG,HIS	338/892	4.72	0	0	0	VWA7	0.0006817	1	2	0	0.2629	NA
chr6	31740879	G/T	NM_025258.2	coding-synonymous	146780305	none	313/892	2.89	0	0.01	0	VWA7	0.003055	1	7	2	0.315	2.195
chr6	31741078	T/C	NM_025258.2	coding-synonymous	9469050	none	286/892	-3.01	0.01	0.01	0	VWA7	0.003884	1	8	3	0.4356	1.687
chr6	31742383	C/T	NM_025258.2	missense	34174627	ASP,ASN	211/892	4.65	0	0	0	VWA7	0.01071	1	14	16	0.09597	0.5467
chr6	31743838	C/T	NM_025258.2	missense	17207531	ARG,HIS	139/892	-0.836	0	0.01	0.0013	VWA7	0.006817	1	14	6	0.4395	1.457
chr6	31743842	C/T	NM_025258.2	missense	147409390	ALA,THR	138/892	-3.95	0.02	0.002	0	VWA7	0.001704	1	4	1	0.3977	2.494
chr6	31743844	C/T	NM_025258.2	missense	9469052	ARG,HIS	137/892	3.61	0.01	0.01	0	VWA7	0.005116	1	12	3	0.1404	2.511
chr6	31743860	G/A	NM_025258.2	stop-gained	138074834	ARG,stop	132/892	3.52	0	0.01	0	VWA7	0.0008065	1	2	0	0.2617	NA	validated
chr6	31743882	G/A	NM_025258.2	coding-synonymous	35577589	none	124/892	-1.17	0	0.03	0	VWA7	0.002301	1	3	3	0.5593	0.6232
chr6	31744025	G/A	NM_025258.2	intron	185402577	none	NA	1.46	0.0028	0	0	VWA7	0.001451	1	3	1	0.5835	1.865
chr6	31744041	G/A	NM_025258.2	intron	117633472	none	NA	-0.371	0.01	0	0.01	VWA7	0.008876	1	13	11	0.4559	0.7366
chr6	31744313	G/A	NM_025258.2	intron	0	none	NA	1.37	0	0	0	VWA7	0.00157	1	4	0	0.1154	NA
chr6	31744359	G/A	NM_025258.2	coding-synonymous	0	none	66/892	2.21	0	0	0	VWA7	0.0004352	1	1	0	0.4239	NA
chr6	31744391	C/T	NM_025258.2	missense	114151296	VAL,ILE	56/892	3.27	0.0028	0.01	0	VWA7	0.00627	1	9	7	0.6446	0.7924
chr6	32362521	A/C/G	NM_019602.1	missense	28362675	GLY,CYS,ARG	454/456	2.08	0.01	0.002	0.0026	BTNL2	NA	NA	NA	NA	NA	NA
chr6	32362532	A/G	NM_019602.1	missense	75461214	PHE,SER	450/456	2.41	0.01	0.02	0	BTNL2	0.005259	1	10	5	0.6762	1.257
chr6	32362639	A/G	NM_019602.1	coding-synonymous	41535850	none	414/456	-9.86	0.18	0.12	0.16	BTNL2	0.1283	0.9069	219	154	0.2386	0.8755
chr6	32362669	G/T/C	NM_019602.1	coding-synonymous	41449245	none	404/456	-10.2	0.18	0.12	0.16	BTNL2	NA	NA	NA	NA	NA	NA
chr6	32362679	G/A	NM_019602.1	missense	149545886	THR,MET	401/456	-1.14	0.01	0.02	0	BTNL2	0.005144	1	10	5	0.6736	1.26
chr6	32362702	C/T	NM_019602.1	coding-synonymous	41342846	none	393/456	-0.096	0.15	0.09	0.11	BTNL2	0.1285	0.9069	219	154	0.2404	0.876
chr6	32362703	G/T	NM_019602.1	missense	41521946	PRO,GLN	393/456	2.67	0.15	0.09	0.11	BTNL2	0.1284	0.9069	219	154	0.2432	0.8767
chr6	32362741	C/T	NM_019602.1	missense	28362677	MET,ILE	380/456	3.3	0.18	0.12	0.16	BTNL2	0.006367	1.794e-13	9	8	0.4875	0.714
chr6	32362744	C/T	NM_019602.1	coding-synonymous	115403026	none	379/456	1.15	0	0	0	BTNL2	0.001715	0.003429	4	1	0.3906	2.527
chr6	32362745	G/A	NM_019602.1	missense	28362678	PRO,LEU	379/456	2.61	0.18	0.12	0.16	BTNL2	0.006381	1.818e-13	9	8	0.4923	0.7166
chr6	32362751	A/G	NM_019602.1	missense	0	MET,THR	377/456	-10.2	0	0	0	BTNL2	0.0006859	1	2	0	0.2612	NA
chr6	32362769	C/T	NM_019602.1	missense	114346611	GLY,GLU	371/456	-9.53	0.01	0.02	0.0013	BTNL2	0.005932	0.0008548	12	5	0.4256	1.525
chr6	32362785	G/A	NM_019602.1	coding-synonymous	76868526	none	366/456	2.23	0.01	0.002	0.0026	BTNL2	0.002063	1	4	2	0.7888	1.261
chr6	32363816	T/C	NM_019602.1	missense-near-splice	2076530	SER,GLY	360/456	3.36	0.49	0.25	0.43	BTNL2	0.4652	0.01466	809	527	0.4554	0.9443
chr6	32363840	C/T	NM_019602.1	missense	35037492	ALA,THR	352/456	1.3	0.01	0.02	0	BTNL2	0.005205	1	10	5	0.6793	1.254
chr6	32363844	C/T	NM_019602.1	coding-synonymous	9268480	none	350/456	1.42	0.3	0.11	0.27	BTNL2	0.3256	0.3079	574	363	0.9373	0.9936
chr6	32363888	C/T	NM_019602.1	missense	41441651	ASP,ASN	336/456	2.26	0.01	0.002	0.0026	BTNL2	0.00797	1	13	10	0.6345	0.8183
chr6	32363893	G/A	NM_019602.1	missense	28362679	SER,LEU	334/456	5.2	0.02	0.02	0.02	BTNL2	0.01828	0.3837	31	22	0.6705	0.8872
chr6	32363955	C/T	NM_019602.1	coding-synonymous	2076529	none	313/456	-5.62	0.48	0.25	0.42	BTNL2	0.459	0.02947	803	518	0.6082	0.9614
chr6	32363973	C/T	NM_019602.1	coding-synonymous	41392447	none	307/456	0.32	0.01	0.002	0.0026	BTNL2	0.01006	1	17	12	0.7537	0.8879
chr6	32364011	T/C	NM_019602.1	missense	41417449	MET,VAL	295/456	-10.4	0.01	0.002	0.0026	BTNL2	0.002786	1	4	4	0.5064	0.6273
chr6	32364044	G/A	NM_019602.1	stop-gained	36110770	ARG,stop	284/456	4.26	0.01	0.02	0	BTNL2	0.005234	1	10	5	0.6829	1.251
chr6	32364046	T/A	NM_019602.1	missense	34423804	ASP,VAL	283/456	3.98	0.02	0.02	0.0026	BTNL2	0.008025	1	14	9	0.9519	0.9744
chr6	32364052	C/T	NM_019602.1	missense	41355746	ARG,LYS	281/456	5.16	0.01	0.002	0.0026	BTNL2	0.002789	1	4	4	0.5057	0.6268
chr6	32364057	C/T	NM_019602.1	coding-synonymous	41333546	none	279/456	2.33	0.01	0.002	0.0026	BTNL2	0.002786	1	4	4	0.5064	0.6273
chr6	32364076	G/A	NM_019602.1	missense	138515121	ALA,VAL	273/456	0.135	0.01	0.02	0	BTNL2	0.005194	1	10	5	0.6759	1.257
chr6	32364092	A/G	NM_019602.1	missense	116715584	TYR,HIS	268/456	-1.22	0	0.01	0	BTNL2	0.00277	1	7	1	0.1292	4.409
chr6	32364148	T/A	NM_019602.1	missense	114609366	ASN,ILE	249/456	1.35	0.01	0.02	0	BTNL2	0.003852	1	8	3	0.44	1.679
chr6	32369517	A/G	NM_019602.1	intron	117084565	none	NA	-0.383	0.02	0.02	0.0026	BTNL2	0.01357	1	24	15	0.9835	1.007
chr6	32369554	A/G	NM_019602.1	intron	116191755	none	NA	-0.524	0.02	0.02	0.0026	BTNL2	0.0136	1	24	15	0.9823	1.007
chr6	32369562	C/G	NM_019602.1	missense-near-splice	140893144	ALA,PRO	244/456	4.28	0.0028	0.01	0	BTNL2	0.001381	1	2	2	0.6438	0.6321
chr6	32369594	A/G	NM_019602.1	intron	191295850	none	NA	3.69	0.02	0.02	0.0026	BTNL2	0.01353	1	24	15	0.9731	1.011
chr6	32369596	A/G	NM_019602.1	intron	117080666	none	NA	-6.02	0.02	0.02	0.0026	BTNL2	0.01351	1	24	15	0.9786	1.009
chr6	32369601	T/C	NM_019602.1	intron	41399051	none	NA	-9.15	0.02	0.0041	0.02	BTNL2	0.0269	0.6227	44	34	0.3747	0.8144
chr6	32369605	A/G	NM_019602.1	intron	113258800	none	NA	0.737	0.01	0	0.01	BTNL2	0.0107	1	18	13	0.7114	0.8735
chr6	32369643	A/G	NM_019602.1	intron	3763306	none	NA	-0.83	0.22	0.12	0.21	BTNL2	0.1585	0.3072	252	176	0.2857	0.8918
chr6	32370761	G/T	NM_019602.1	coding-synonymous	141746309	none	220/456	4.44	0	0	0	BTNL2	0.0006807	1	1	1	0.7404	0.6284
chr6	32370791	A/G	NM_019602.1	coding-synonymous	78107756	none	210/456	-2.84	0.02	0.02	0.0026	BTNL2	0.01559	1	28	18	0.938	0.9766
chr6	32370794	C/T	NM_019602.1	coding-synonymous	60036207	none	209/456	-0.696	0.14	0.11	0.1	BTNL2	0.1069	0.4972	184	131	0.2429	0.8681
chr6	32370816	A/G	NM_019602.1	missense	28362680	ALA,VAL	202/456	4.44	0.16	0.14	0.1	BTNL2	0.1225	0.716	212	149	0.2582	0.8788
chr6	32370835	C/T	NM_019602.1	missense	2076523	LYS,GLU	196/456	2.64	0.46	0.24	0.37	BTNL2	0.4482	0.6668	764	499	0.4565	0.9438
chr6	32370846	C/T	NM_019602.1	missense	146129641	ARG,HIS	192/456	0.602	0.01	0.02	0	BTNL2	0.005237	1	10	5	0.6616	1.271
chr6	32370859	C/T	NM_019602.1	missense	9461742	VAL,MET	188/456	-8.89	0.01	0.02	0	BTNL2	0.003497	1	8	2	0.223	2.537
chr6	32370860	A/G	NM_019602.1	coding-synonymous	75415018	none	187/456	-8.33	0.01	0.002	0.0026	BTNL2	0.01046	1	17	13	0.6007	0.824
chr6	32370879	C/T	NM_019602.1	missense	28362681	ARG,GLN	181/456	-6.3	0.14	0.11	0.1	BTNL2	0.1086	0.4964	180	131	0.2165	0.8603
chr6	32370908	T/A	NM_019602.1	coding-synonymous	59129682	none	171/456	0.391	0.14	0.11	0.1	BTNL2	0.1074	0.497	184	130	0.2885	0.8791
chr6	32370927	A/G	NM_019602.1	missense	78587369	THR,ILE	165/456	3.57	0.01	0.002	0.0026	BTNL2	0.009904	1	16	13	0.4931	0.7737
chr6	32370975	C/T	NM_019602.1	missense	60263670	SER,ASN	149/456	3.39	0.15	0.13	0.1	BTNL2	0.1112	0.6913	190	135	0.2721	0.877
chr6	32370986	C/A	NM_019602.1	coding-synonymous	57116766	none	145/456	-8.78	0.14	0.11	0.1	BTNL2	0.107	0.583	183	130	0.274	0.8755
chr6	32372715	C/A	NM_019602.1	splice-5	0	none	NA	4.91	0	0	0	BTNL2	0.0006789	1	2	0	0.2624	NA
chr6	32372791	C/T	NM_019602.1	missense	143211074	ASP,ASN	118/456	4.91	0.01	0	0.004	BTNL2	0.01494	0.2782	24	20	0.3439	0.7498
chr6	32372817	A/G	NM_019602.1	missense	202142460	LEU,PRO	109/456	4.91	0	0	0	BTNL2	0.000678	1	1	1	0.7399	0.6278
chr6	32372863	A/T	NM_019602.1	missense	28362682	TRP,ARG	94/456	2.97	0.14	0.11	0.1	BTNL2	0.1088	0.4965	183	130	0.3144	0.8848
chr6	32372880	A/G	NM_019602.1	missense	0	MET,THR	88/456	2.34	0	0	0	BTNL2	0.0003479	1	0	1	0.2094	0
chr6	32372904	C/G	NM_019602.1	missense	0	GLY,ALA	80/456	4.04	0	0	0	BTNL2	0.0003448	1	1	0	0.4262	NA
chr6	32372962	C/T	NM_019602.1	missense	41457146	VAL,MET	61/456	4.91	0.01	0.02	0	BTNL2	0.005223	1	10	5	0.6716	1.261
chr6	32372963	G/A	NM_019602.1	coding-synonymous	28362683	none	60/456	4.91	0.14	0.11	0.1	BTNL2	0.1077	0.582	179	130	0.2138	0.8592
chr6	32372995	A/G	NM_019602.1	missense	150942326	CYS,ARG	50/456	4.91	0	0	0	BTNL2	0.002784	1	7	1	0.1277	4.431
chr6	32373038	A/G	NM_019602.1	coding-synonymous	0	none	35/456	-3.8	0	0	0	BTNL2	0.0006935	1	2	0	0.2603	NA
chr6	32373059	G/A	NM_019602.1	coding-synonymous	41346546	none	28/456	3.97	0.01	0.02	0	BTNL2	0.005187	1	10	5	0.6711	1.262
chr6	32373064	C/T	NM_019602.1	splice-3	41504147	none	NA	4.04	0.01	0.02	0	BTNL2	0.005198	1	10	5	0.6666	1.266
chr6	32374818	C/T	NM_019602.1	intron	145043159	none	NA	1.01	0	0.002	0	BTNL2	0.004768	1	6	8	0.1488	0.4661
chr6	32374843	G/A	NM_019602.1	coding-synonymous	147846993	none	20/456	1.24	0	0	0	BTNL2	0.0003404	1	1	0	0.4291	NA
chr6	56323798	T/G/C	NM_015548.4	utr-3	0	none	NA	-5.29	0	0	0	DST	NA	NA	NA	NA	NA	NA
chr6	56323827	T/C	NM_015548.4	coding-synonymous	0	none	5164/5172	4.51	0	0	0	DST	0.0003574	1	1	0	0.4243	NA
chr6	56323961	C/T	NM_015548.4	missense	0	GLU,LYS	5120/5172	5.96	0	0	0	DST	0.000446	1	1	0	0.4344	NA
chr6	56327849	C/T	NM_015548.4	missense	11758339	ALA,THR	5042/5172	1.9	0.28	0.07	0.24	DST	0.292	0.9494	514	335	0.5664	0.9532
chr6	56327856	C/T	NM_015548.4	coding-synonymous	144012429	none	5039/5172	3.99	0.02	0.0041	0.02	DST	0.009285	1	17	10	0.8625	1.072
chr6	56328390	T/G	NM_015548.4	coding-synonymous	0	none	4997/5172	-6.54	0	0	0	DST	0.0003475	1	0	1	0.2075	0
chr6	56328406	G/A	NM_015548.4	missense	201429821	ALA,VAL	4992/5172	0.582	0	0	0.01	DST	0.0006949	1	2	0	0.2609	NA
chr6	56328426	A/G	NM_015548.4	coding-synonymous	200781365	none	4985/5172	-11.5	0	0	0.0026	DST	0.0006935	1	0	2	0.07455	0
chr6	56328511	C/T	NM_015548.4	missense	0	GLY,ASP	4957/5172	6.07	0	0	0	DST	0.0003472	1	0	1	0.2079	0
chr6	56331010	G/C	NM_015548.4	intron	139952901	none	NA	3.76	0	0.01	0	DST	0.001047	1	2	1	0.8515	1.257
chr6	56331049	G/A	NM_015548.4	intron	149834967	none	NA	-4.56	0	0.01	0	DST	0.0006944	1	1	1	0.7439	0.6324
chr6	56334764	A/C	NM_015548.4	intron	0	none	NA	2.2	0	0	0	DST	0.0003671	1	1	0	0.4261	NA
chr6	56334773	G/T	NM_015548.4	intron	0	none	NA	1.85	0	0	0	DST	0.001766	1	3	2	0.9524	0.9469
chr6	56335920	A/G	NM_015548.4	coding-synonymous	114094997	none	4812/5172	2.34	0.0028	0.02	0	DST	0.008493	1	20	4	0.0264	3.174
chr6	56337009	G/C	NM_015548.4	missense	0	PRO,ALA	4713/5172	5.29	0	0	0	DST	0.001384	1	4	0	0.1119	NA
chr6	56337038	C/G	NM_015548.4	intron	7746513	none	NA	-5.31	0.0028	0.04	0	DST	0.008657	1	15	10	0.8944	0.947
chr6	56338705	G/T	NM_015548.4	coding-synonymous	0	none	4697/5172	1.13	0	0	0	DST	0.003342	1	5	3	0.953	1.044
chr6	56338840	T/C	NM_015548.4	intron	73749928	none	NA	0.321	0	0.002	0	DST	0.004065	1	5	6	0.2686	0.5171
chr6	56341124	C/A	NM_015548.4	missense	0	TRP,CYS	4606/5172	5.74	0	0	0	DST	0.0004195	1	1	0	0.4238	NA
chr6	56341189	G/A	NM_015548.4	intron	0	none	NA	-4.48	0	0	0	DST	0.001045	1	3	0	0.169	NA
chr6	56341217	A/G	NM_015548.4	intron	0	none	NA	-0.169	0	0	0	DST	0.0003482	1	1	0	0.4273	NA
chr6	56342220	C/T	NM_015548.4	missense	0	VAL,ILE	4577/5172	1.65	0	0	0	DST	0.001041	1	2	1	0.8517	1.257
chr6	56342280	T/C	NM_015548.4	missense	200006386	MET,VAL	4557/5172	5.34	0	0.0041	0	DST	0.002463	1	6	1	0.1864	3.776
chr6	56342297	A/C	NM_015548.4	intron	0	none	NA	3.88	0	0	0	DST	0.004491	1	9	3	0.3191	1.923
chr6	56347000	C/T	NM_015548.4	intron	0	none	NA	0.741	0	0	0	DST	0.0003808	1	0	1	0.2087	0
chr6	56347002	C/A	NM_015548.4	intron	0	none	NA	2.86	0	0	0	DST	0.002064	1	2	3	0.3451	0.4325
chr6	56347737	T/A	NM_015548.4	intron	0	none	NA	1.92	0	0	0	DST	0.0004344	1	0	1	0.2102	0
chr6	56351952	C/T	NM_015548.4	coding-synonymous	187652380	none	4376/5172	3.01	0.01	0	0.01	DST	0.007975	1	16	7	0.4217	1.438
chr6	56351972	G/C	NM_015548.4	missense	80260070	LEU,VAL	4370/5172	2.66	0.03	0.002	0.004	DST	0.01352	0.2293	23	16	0.7499	0.9008
chr6	56351973	G/A	NM_015548.4	coding-synonymous	199658821	none	4369/5172	3.05	0	0	0	DST	0.002427	1	3	4	0.3118	0.4698
chr6	56351986	A/C	NM_015548.4	missense	0	LEU,ARG	4365/5172	4.88	0	0	0	DST	0.001389	1	3	1	0.5758	1.888
chr6	56352025	G/A	NM_015548.4	missense	0	THR,ILE	4352/5172	4.88	0	0	0	DST	0.0006935	1	2	0	0.2603	NA
chr6	56357079	T/C	NM_015548.4	coding-synonymous	0	none	4278/5172	-4.13	0	0	0	DST	0.0003516	1	0	1	0.2086	0
chr6	56357204	G/A	NM_015548.4	missense	0	ARG,CYS	4237/5172	5.3	0	0	0	DST	0.0003455	1	1	0	0.4295	NA
chr6	56357741	G/A	NM_015548.4	coding-synonymous	57546639	none	4224/5172	1.32	0	0.02	0	DST	0.004582	1	4	4	0.4582	0.5945
chr6	56357767	A/G	NM_015548.4	coding-synonymous	0	none	4216/5172	1.45	0	0	0	DST	0.0006418	1	1	0	0.4348	NA
chr6	56357844	T/C	NM_015548.4	missense	199628430	ASN,SER	4190/5172	2.82	0	0	0	DST	0.001036	1	3	0	0.1694	NA
chr6	56357863	A/C	NM_015548.4	missense	0	LEU,VAL	4184/5172	4.34	0	0	0	DST	0.000346	1	1	0	0.4276	NA
chr6	56358856	G/A	NM_015548.4	coding-synonymous	200110251	none	4159/5172	4.88	0	0	0	DST	0.0003467	1	0	1	0.2087	0
chr6	56358951	C/T	NM_015548.4	missense	0	GLU,LYS	4128/5172	5.56	0	0	0	DST	0.001412	1	2	2	0.6468	0.6347
chr6	56358996	C/G	NM_015548.4	intron	0	none	NA	1.28	0	0	0	DST	0.001128	1	3	0	0.1676	NA
chr6	56359034	C/A	NM_015548.4	intron	11759493	none	NA	1.51	0.29	0.06	0.26	DST	0.3051	0.5192	492	322	0.5731	0.9526
chr6	56359039	T/C	NM_015548.4	intron	0	none	NA	0.021	0	0	0	DST	0.001136	1	1	2	0.3199	0.3154
chr6	56362247	C/T	NM_015548.4	missense	79728438	ARG,HIS	4095/5172	5.53	0	0	0	DST	0.0006964	1	2	0	0.2622	NA
chr6	56362303	G/A	NM_015548.4	coding-synonymous	188197970	none	4076/5172	2.42	0	0.002	0	DST	0.0007576	1	1	1	0.7518	0.6416
chr6	56362325	T/C	NM_015548.4	intron	0	none	NA	2.11	0	0	0	DST	0.0003774	1	1	0	0.4259	NA
chr6	56362329	T/G	NM_015548.4	intron	73749938	none	NA	0.627	0.01	0.03	0	DST	0.009796	1	16	8	0.5445	1.301
chr6	56362696	T/G	NM_015548.4	missense	0	LYS,ASN	4061/5172	3.44	0	0	0	DST	0.001053	1	2	1	0.8468	1.266
chr6	56362807	G/A	NM_015548.4	coding-synonymous	0	none	4024/5172	-11.6	0	0	0	DST	0.0003467	1	1	0	0.4289	NA
chr6	56366410	T/C	NM_015548.4	missense	147983675	THR,ALA	3927/5172	5.67	0	0.03	0	DST	0.003918	1	4	6	0.1662	0.4197
chr6	56368852	T/C	NM_015548.4	coding-synonymous	0	none	3880/5172	-10.7	0	0	0	DST	0.0003441	1	0	1	0.2072	0
chr6	56371299	C/T	NM_015548.4	missense	0	ARG,GLN	3846/5172	5.57	0	0	0	DST	0.0006998	1	1	1	0.7427	0.6311
chr6	56371408	T/C	NM_015548.4	intron	0	none	NA	-5.97	0	0	0	DST	0.0004735	1	1	0	0.4338	NA
chr6	56371483	G/T	NM_015548.4	coding-synonymous	201031760	none	3825/5172	0.972	0	0.002	0	DST	0.0006911	1	1	1	0.7428	0.6311
chr6	56371490	G/A	NM_015548.4	missense	0	PRO,LEU	3823/5172	5.41	0	0	0	DST	0.0003458	1	0	1	0.2084	0
chr6	56371495	A/G	NM_015548.4	coding-synonymous	0	none	3821/5172	-4.97	0	0	0	DST	0.000693	1	2	0	0.2606	NA
chr6	56373536	C/T	NM_015548.4	missense	41271862	ASP,ASN	3721/5172	5.54	0.01	0	0.06	DST	0.02581	0.2472	44	31	0.6147	0.8873
chr6	56376091	C/T	NM_015548.4	coding-synonymous	41271864	none	3605/5172	5.08	0.03	0.002	0.05	DST	0.03862	1	61	49	0.1879	0.7732
chr6	56380391	G/A	NM_015548.4	missense	193252082	ARG,TRP	3522/5172	4.12	0.0028	0	0	DST	0.003205	1	8	1	0.09117	5.019
chr6	56380392	T/C	NM_015548.4	coding-synonymous	0	none	3521/5172	-2.75	0	0	0	DST	0.0003561	1	1	0	0.4284	NA
chr6	56380427	A/T	NM_015548.4	missense	75105686	CYS,SER	3510/5172	5.94	0.0028	0.02	0	DST	0.003551	1	8	2	0.2253	2.526
chr6	56380479	A/G	NM_015548.4	intron	0	none	NA	4.55	0	0	0	DST	0.000384	1	1	0	0.4304	NA
chr6	56380482	A/G	NM_015548.4	intron	112460458	none	NA	2.38	0	0.04	0	DST	0.007663	1	7	13	0.01373	0.3315
chr6	56382450	G/A	NM_015548.4	intron	201658847	none	NA	4.66	0	0	0	DST	0.0006954	1	1	1	0.7419	0.6302
chr6	56382456	G/A	NM_015548.4	intron	115052014	none	NA	2.02	0	0.01	0	DST	0.002094	1	3	3	0.5655	0.6278
chr6	56391183	A/G	NM_015548.4	coding-synonymous	148368712	none	3412/5172	-1.31	0.01	0.05	0	DST	0.02131	0.1324	41	20	0.3423	1.298
chr6	56391454	G/A	NM_015548.4	intron	77285065	none	NA	-1.19	0	0.04	0	DST	0.003141	1	2	3	0.3025	0.402
chr6	56392334	A/G	NM_015548.4	missense	0	VAL,ALA	3337/5172	-2.81	0	0	0	DST	0.006133	1	15	2	0.02169	4.792
chr6	56392430	G/A	NM_015548.4	missense	0	ALA,VAL	3305/5172	5.62	0	0	0	DST	0.0003885	1	0	1	0.2073	0
chr6	56392516	T/G	NM_015548.4	coding-synonymous	0	none	3276/5172	-2.12	0	0	0	DST	0.0003482	1	0	1	0.2083	0
chr6	56394321	C/T	NM_015548.4	coding-synonymous	0	none	3217/5172	-9.02	0	0	0	DST	0.0004566	1	0	1	0.2074	0
chr6	56394540	T/G	NM_015548.4	missense	0	LYS,ASN	3144/5172	4.74	0	0	0	DST	0.0008306	1	1	1	0.7448	0.6334
chr6	56397132	T/C	NM_015548.4	intron	191140581	none	NA	0.838	0.0028	0	0.0026	DST	0.0006978	1	2	0	0.2628	NA
chr6	56397136	A/G	NM_015548.4	intron	0	none	NA	-8.53	0	0	0	DST	0.0003492	1	0	1	0.2066	0
chr6	56397164	A/G	NM_015548.4	coding-synonymous	201084174	none	3073/5172	-3.94	0	0	0	DST	0.0006983	1	1	1	0.7392	0.6271
chr6	56397220	G/A	NM_015548.4	missense	145976321	ALA,VAL	3054/5172	5.3	0.01	0.05	0	DST	0.0213	0.1322	41	20	0.3558	1.289
chr6	56397283	C/T	NM_015548.4	missense	116774070	ARG,GLN	3033/5172	5.34	0	0.01	0	DST	0.001203	1	0	3	0.02983	0
chr6	56401674	T/C	NM_015548.4	missense	0	GLN,ARG	2935/5172	4.62	0	0	0	DST	0.0003458	1	1	0	0.4279	NA
chr6	56401738	C/A	NM_015548.4	missense-near-splice	199836343	VAL,LEU	2914/5172	3.99	0	0.0041	0	DST	0.0003536	1	0	1	0.2059	0
chr6	56416969	A/G	NM_015548.4	intron	183669271	none	NA	3.56	0	0.01	0	DST	0.004533	1	8	5	0.9816	1.013
chr6	56417015	C/T	NM_015548.4	coding-synonymous	188035465	none	2902/5172	-11.9	0	0.01	0	DST	0.002092	1	4	2	0.7843	1.267
chr6	56417192	C/T	NM_015548.4	coding-synonymous	12662511	none	2843/5172	3.12	0	0.0041	0	DST	0.000694	1	1	1	0.7449	0.6336
chr6	56417282	C/T	NM_015548.4	missense	4715630	MET,ILE	2813/5172	-8.74	0.74	0.94	0.76	DST	0.2998	0.3417	451	287	0.798	0.9772
chr6	56417531	T/A	NM_015548.4	missense	0	LEU,PHE	2730/5172	-2.28	0	0	0	DST	0.0003521	1	1	0	0.4285	NA
chr6	56417536	C/T	NM_015548.4	missense	0	VAL,ILE	2729/5172	-3.14	0	0	0	DST	0.0003529	1	0	1	0.2065	0
chr6	56417545	C/T	NM_015548.4	missense	4715631	THR,ALA	2726/5172	2.39	0.7	0.6	0.75	DST	0.3666	0.9543	609	427	0.03246	0.8431
chr6	56417729	C/T	NM_015548.4	coding-synonymous	58928900	none	2664/5172	0.145	0.01	0.07	0	DST	0.01242	1	22	12	0.7059	1.146
chr6	56417825	G/A	NM_015548.4	coding-synonymous	0	none	2632/5172	4.88	0	0	0	DST	0.0003465	1	1	0	0.4284	NA
chr6	56418006	C/T	NM_015548.4	missense	57472891	CYS,TYR	2572/5172	1.88	0.01	0.07	0	DST	0.0127	1	24	12	0.5189	1.257
chr6	56418020	C/T	NM_015548.4	coding-synonymous	200941177	none	2567/5172	-1.73	0	0	0	DST	0.00105	1	2	1	0.8517	1.257
chr6	56418101	C/G	NM_015548.4	missense	186788522	GLU,ASP	2540/5172	-6.83	0.0028	0	0	DST	0.002256	1	4	2	0.7721	1.285
chr6	56418144	G/A	NM_015548.4	missense	0	THR,ILE	2526/5172	-0.5	0	0	0	DST	0.0003754	1	1	0	0.4249	NA
chr6	56418319	C/T	NM_015548.4	missense	148831744	ASP,ASN	2468/5172	2.83	0	0.002	0	DST	0.0007052	1	2	0	0.2608	NA
chr6	56418399	T/C	NM_015548.4	missense	143438011	GLN,ARG	2441/5172	5.61	0.0028	0.03	0	DST	0.01035	1	22	8	0.1779	1.736
chr6	56418416	G/A	NM_015548.4	coding-synonymous	148071136	none	2435/5172	4.74	0	0.01	0	DST	0.0006906	1	1	1	0.7405	0.6286
chr6	56420158	C/T	NM_015548.4	missense	62621210	VAL,ILE	2418/5172	4.8	0.03	0.12	0.02	DST	0.03359	1	56	41	0.447	0.8531
chr6	56420275	T/G	NM_015548.4	missense	201900709	LYS,GLN	2379/5172	2.1	0	0.002	0	DST	0.0003455	1	0	1	0.2081	0
chr6	56420320	A/G	NM_015548.4	coding-synonymous	78470764	none	2364/5172	1.14	0	0.002	0	DST	0.0006911	1	1	1	0.7428	0.6311
chr6	56420332	T/C	NM_015548.4	missense	188156383	MET,VAL	2360/5172	1.91	0.0028	0	0.0013	DST	0.004144	1	7	5	0.8311	0.8824
chr6	56420538	C/T	NM_015548.4	missense	11756977	ARG,HIS	2291/5172	5.67	0.3	0.4	0.25	DST	0.3624	0.817	594	417	0.04397	0.8503
chr6	56422216	T/C	NM_015548.4	coding-synonymous	16887983	none	2224/5172	2.09	0.04	0.002	0	DST	0.002441	1	3	4	0.3139	0.4713
chr6	56422296	T/G	NM_015548.4	missense	139089184	ASN,HIS	2198/5172	5.87	0	0.02	0	DST	0.001258	1	2	1	0.8653	1.231
chr6	56425092	C/T	NM_015548.4	missense-near-splice	200442117	ASP,ASN	2191/5172	5.39	0	0	0	DST	0.002774	1	3	5	0.1663	0.3777
chr6	56425219	C/T	NM_015548.4	coding-synonymous	113998459	none	2148/5172	-1.58	0	0.01	0	DST	0.002431	1	5	2	0.5824	1.579
chr6	56425220	G/A	NM_015548.4	missense-near-splice	62619760	SER,LEU	2148/5172	3.89	0.0028	0.02	0	DST	0.004854	1	9	5	0.8225	1.134
chr6	56426156	G/C	NM_015548.4	missense	188631490	PRO,ALA	2131/5172	5.45	0.0028	0	0	DST	0.001382	1	2	2	0.6424	0.6309
chr6	56426192	T/C	NM_015548.4	missense	200029966	LYS,GLU	2119/5172	2.33	0	0	0	DST	0.0003439	1	0	1	0.209	0
chr6	56426242	T/C	NM_015548.4	missense	78484087	LYS,ARG	2102/5172	0.616	0.0028	0.06	0	DST	0.009395	0.116	16	11	0.8262	0.9172
chr6	56426265	C/T	NM_015548.4	coding-synonymous	78882406	none	2094/5172	-12.3	0.01	0.06	0	DST	0.004533	1	5	8	0.09022	0.3929
chr6	56426363	A/C	NM_015548.4	intron	112348791	none	NA	3.02	0	0.01	0	DST	0.001044	1	1	2	0.3196	0.3152
chr6	56426931	C/T	NM_015548.4	intron	9367689	none	NA	-1.06	0.43	0.36	0.37	DST	0.4444	0.3746	706	477	0.1064	0.8788
chr6	56426945	C/G	NM_015548.4	missense	0	ALA,PRO	2064/5172	3.92	0	0	0	DST	0.0003779	1	1	0	0.4297	NA
chr6	56426952	T/C	NM_015548.4	coding-synonymous	7739398	none	2061/5172	-0.928	0	0	0	DST	0.0003774	1	1	0	0.4288	NA
chr6	56433302	G/C	NM_015548.4	missense	0	THR,SER	2034/5172	4.15	0	0	0	DST	0.003142	1	5	4	0.7158	0.7835
chr6	56433344	T/A	NM_015548.4	missense	147895709	ASN,ILE	2020/5172	2.26	0	0.0041	0	DST	0.0003571	1	1	0	0.4287	NA
chr6	56433369	T/C	NM_015548.4	missense	0	LYS,GLU	2012/5172	5.97	0	0	0	DST	0.0003534	1	1	0	0.4293	NA
chr6	56434712	G/T	NM_015548.4	missense	138967674	PRO,HIS	1984/5172	5.66	0.01	0	0.01	DST	0.004068	1	9	3	0.333	1.889
chr6	56436867	A/C	NM_015548.4	intron	0	none	NA	1.78	0	0	0	DST	0.0003392	1	1	0	0.4277	NA
chr6	56436914	C/T	NM_015548.4	missense	0	ASP,ASN	1946/5172	3.13	0	0	0	DST	0.0003392	1	1	0	0.4277	NA
chr6	56437021	A/G	NM_015548.4	missense	9464393	VAL,ALA	1910/5172	0.271	0	0.03	0.0013	DST	0.01072	0.15	21	10	0.4619	1.327
chr6	56437081	T/C	NM_015548.4	intron	41271868	none	NA	-1.27	0.0028	0	0.01	DST	0.001046	1	2	1	0.8466	1.267
chr6	56437902	C/T	NM_015548.4	intron	2144405	none	NA	-7.11	0.42	0.36	0.37	DST	0.4425	0.5563	759	512	0.1429	0.8933
chr6	56438526	T/G	NM_015548.4	missense	192539811	GLN,PRO	1773/5172	3.24	0.01	0	0	DST	0.0128	1	17	20	0.05453	0.5334
chr6	56443750	G/A	NM_015548.4	intron	0	none	NA	1.7	0	0	0	DST	0.0004125	1	0	1	0.2096	0
chr6	56456960	A/C/G	NM_015548.4	intron	0	none	NA	-8.02	0	0	0	DST	NA	NA	NA	NA	NA	NA
chr6	56456970	C/A	NM_015548.4	intron	201012735	none	NA	0.132	0	0.002	0	DST	0.0004132	1	1	0	0.4238	NA
chr6	56457044	T/C	NM_015548.4	missense	186813964	LYS,ARG	1657/5172	3.23	0.01	0	0.0026	DST	0.00207	1	3	2	0.96	0.9552
chr6	56457050	G/A	NM_015548.4	missense	0	ALA,VAL	1655/5172	4.93	0	0	0	DST	0.00124	1	2	1	0.838	1.284
chr6	56457062	C/A	NM_015548.4	missense	192015183	CYS,PHE	1651/5172	1.7	0.0028	0	0	DST	0.002068	1	4	1	0.3823	2.566
chr6	56458483	C/T	NM_015548.4	missense	0	ARG,GLN	1612/5172	5.55	0	0	0	DST	0.0003482	1	1	0	0.428	NA
chr6	56458550	C/T	NM_015548.4	missense	0	GLY,SER	1590/5172	4.67	0	0	0	DST	0.0003482	1	1	0	0.428	NA
chr6	56458569	T/C	NM_015548.4	coding-synonymous	0	none	1583/5172	-4.68	0	0	0	DST	0.0007042	1	0	2	0.07519	0
chr6	56458836	A/C	NM_015548.4	coding-synonymous	16888032	none	1494/5172	-11.1	0.01	0.06	0	DST	0.01043	0.1417	16	14	0.3656	0.7179
chr6	56459032	G/A	NM_015548.4	intron	0	none	NA	-6.12	0	0	0	DST	0.0006954	1	2	0	0.262	NA
chr6	56459053	T/C	NM_015548.4	intron	79670153	none	NA	-5.92	0	0.09	0	DST	0.0191	0.4088	35	20	0.7296	1.103
chr6	56462534	A/T	NM_015548.4	intron	0	none	NA	-0.603	0	0	0	DST	0.0003472	1	1	0	0.427	NA
chr6	56462574	A/C	NM_015548.4	coding-synonymous	0	none	1430/5172	-11.3	0	0	0	DST	0.0003472	1	0	1	0.2079	0
chr6	56462743	A/G	NM_015548.4	missense	0	LEU,SER	1374/5172	5.77	0	0	0	DST	0.0004292	1	0	1	0.2156	0
chr6	56462770	G/A	NM_015548.4	missense	0	THR,ILE	1365/5172	1.37	0	0	0	DST	0.0004314	1	1	0	0.4188	NA
chr6	56462794	A/G	NM_015548.4	missense	0	VAL,ALA	1357/5172	-7.32	0	0	0	DST	0.0004367	1	1	0	0.415	NA
chr6	56463410	C/T	NM_015548.4	missense	4712138	GLN,ARG	1308/5172	-11.8	0.4	0.37	0.37	DST	0.4361	0.7459	752	483	0.645	0.9648
chr6	56464846	T/C	NM_015548.4	intron	0	none	NA	-3.63	0	0	0	DST	0.0003458	1	1	0	0.4265	NA
chr6	56475265	T/G	NM_015548.4	missense	61263396	GLN,PRO	1211/5172	5.46	0	0.09	0	DST	0.01882	0.3984	34	20	0.7866	1.08
chr6	56475305	T/C	NM_015548.4	missense	0	SER,GLY	1198/5172	2.39	0	0	0	DST	0.001037	1	3	0	0.1683	NA
chr6	56479145	T/C	NM_015548.4	intron	0	none	NA	-0.64	0	0	0	DST	0.0003472	1	0	1	0.2086	0
chr6	56479176	T/G	NM_015548.4	missense	0	LYS,THR	1142/5172	5.88	0	0	0	DST	0.008903	1	16	9	0.7715	1.129
chr6	56479215	T/A	NM_015548.4	missense	183804748	ASN,ILE	1129/5172	3.47	0.01	0	0.0013	DST	0.004164	1	9	3	0.3281	1.9
chr6	56479317	G/C	NM_015548.4	intron	0	none	NA	0.91	0	0	0	DST	0.0006993	1	0	2	0.07525	0
chr6	56480333	G/A	NM_001723.5	coding-synonymous	0	none	2644/2650	3.9	0	0	0	DST	0.0003494	1	0	1	0.2069	0
chr6	56480333	G/A	NM_015548.4	intron	0	none	NA	3.9	0	0	0	DST	0.0003494	1	0	1	0.2069	0
chr6	56480522	T/C	NM_001723.5	coding-synonymous	0	none	2581/2650	0.633	0	0	0	DST	0.0003509	1	1	0	0.4264	NA
chr6	56480522	T/C	NM_015548.4	intron	0	none	NA	0.633	0	0	0	DST	0.0003509	1	1	0	0.4264	NA
chr6	56480644	C/A	NM_001723.5	missense	0	ALA,SER	2541/2650	4.05	0	0	0	DST	0.0003621	1	1	0	0.4292	NA
chr6	56480644	C/A	NM_015548.4	intron	0	none	NA	4.05	0	0	0	DST	0.0003621	1	1	0	0.4292	NA
chr6	56480770	G/A	NM_001723.5	missense	0	ARG,TRP	2499/2650	3.9	0	0	0	DST	0.0003467	1	1	0	0.4255	NA
chr6	56480770	G/A	NM_015548.4	intron	0	none	NA	3.9	0	0	0	DST	0.0003467	1	1	0	0.4255	NA
chr6	56480774	C/T	NM_001723.5	coding-synonymous	145891100	none	2497/2650	2.95	0.0028	0.02	0	DST	0.004161	1	7	5	0.8402	0.8884
chr6	56480774	C/T	NM_015548.4	intron	145891100	none	NA	2.95	0.0028	0.02	0	DST	0.004161	1	7	5	0.8402	0.8884
chr6	56480943	T/G	NM_001723.5	missense	0	LYS,THR	2441/2650	5.87	0	0	0	DST	0.0003448	1	1	0	0.4262	NA
chr6	56480943	T/G	NM_015548.4	intron	0	none	NA	5.87	0	0	0	DST	0.0003448	1	1	0	0.4262	NA
chr6	56481060	T/C	NM_001723.5	missense	115473902	ASN,SER	2402/2650	0.865	0	0.02	0	DST	0.005036	1	6	8	0.1574	0.4732
chr6	56481060	T/C	NM_015548.4	intron	115473902	none	NA	0.865	0	0.02	0	DST	0.005036	1	6	8	0.1574	0.4732
chr6	56481130	C/T	NM_001723.5	missense	140192373	ALA,THR	2379/2650	5	0	0	0	DST	0.005036	1	10	4	0.429	1.592
chr6	56481130	C/T	NM_015548.4	intron	140192373	none	NA	5	0	0	0	DST	0.005036	1	10	4	0.429	1.592
chr6	56481632	T/C	NM_001723.5	coding-synonymous	115542549	none	2211/2650	3.25	0.02	0.0041	0.02	DST	0.01043	1	18	11	0.9188	1.04
chr6	56481632	T/C	NM_015548.4	intron	115542549	none	NA	3.25	0.02	0.0041	0.02	DST	0.01043	1	18	11	0.9188	1.04
chr6	56481683	T/G	NM_001723.5	coding-synonymous	149007397	none	2194/2650	-8.87	0	0.0041	0	DST	0.000346	1	1	0	0.4269	NA
chr6	56481683	T/G	NM_015548.4	intron	149007397	none	NA	-8.87	0	0.0041	0	DST	0.000346	1	1	0	0.4269	NA
chr6	56481892	C/T	NM_001723.5	missense	75275319	VAL,ILE	2125/2650	4.88	0	0.01	0	DST	0.001395	1	2	2	0.6468	0.6347
chr6	56481892	C/T	NM_015548.4	intron	75275319	none	NA	4.88	0	0.01	0	DST	0.001395	1	2	2	0.6468	0.6347
chr6	56481936	C/T	NM_001723.5	missense	0	ARG,LYS	2110/2650	3.83	0	0	0	DST	0.0003484	1	1	0	0.4257	NA
chr6	56481936	C/T	NM_015548.4	intron	0	none	NA	3.83	0	0	0	DST	0.0003484	1	1	0	0.4257	NA
chr6	56481968	C/T	NM_001723.5	coding-synonymous	0	none	2099/2650	3.99	0	0	0	DST	0.000347	1	1	0	0.4272	NA
chr6	56481968	C/T	NM_015548.4	intron	0	none	NA	3.99	0	0	0	DST	0.000347	1	1	0	0.4272	NA
chr6	56482087	C/T	NM_001723.5	missense	150618709	ASP,ASN	2060/2650	2.22	0	0	0	DST	0.001038	1	3	0	0.168	NA
chr6	56482087	C/T	NM_015548.4	intron	150618709	none	NA	2.22	0	0	0	DST	0.001038	1	3	0	0.168	NA
chr6	56482127	C/T	NM_001723.5	missense	0	MET,ILE	2046/2650	5.77	0	0	0	DST	0.0003458	1	0	1	0.209	0
chr6	56482127	C/T	NM_015548.4	intron	0	none	NA	5.77	0	0	0	DST	0.0003458	1	0	1	0.209	0
chr6	56482792	G/C	NM_001723.5	missense	0	PRO,ALA	2014/2650	5.61	0	0	0	DST	0.0003453	1	1	0	0.4257	NA
chr6	56482792	G/C	NM_015548.4	intron	0	none	NA	5.61	0	0	0	DST	0.0003453	1	1	0	0.4257	NA
chr6	56482801	C/G	NM_001723.5	missense	6459166	VAL,LEU	2011/2650	5.49	0.43	0.59	0.38	DST	0.49	0.6736	855	560	0.3902	0.9365
chr6	56482801	C/G	NM_015548.4	intron	6459166	none	NA	5.49	0.43	0.59	0.38	DST	0.49	0.6736	855	560	0.3902	0.9365
chr6	56482826	G/A	NM_001723.5	coding-synonymous	138576576	none	2002/2650	4.62	0	0.01	0	DST	0.003801	1	9	2	0.159	2.867
chr6	56482826	G/A	NM_015548.4	intron	138576576	none	NA	4.62	0	0.01	0	DST	0.003801	1	9	2	0.159	2.867
chr6	56482902	G/C	NM_001723.5	missense	148856756	THR,ARG	1977/2650	5.49	0	0	0.0013	DST	0.0007027	1	2	0	0.2615	NA
chr6	56482902	G/C	NM_015548.4	intron	148856756	none	NA	5.49	0	0	0.0013	DST	0.0007027	1	2	0	0.2615	NA
chr6	56482906	T/C	NM_001723.5	missense	0	ILE,VAL	1976/2650	-0.013	0	0	0	DST	0.0003514	1	1	0	0.4266	NA
chr6	56482906	T/C	NM_015548.4	intron	0	none	NA	-0.013	0	0	0	DST	0.0003514	1	1	0	0.4266	NA
chr6	56482909	G/A	NM_001723.5	missense	142546557	PRO,SER	1975/2650	5.49	0	0	0	DST	0.0003514	1	1	0	0.4273	NA
chr6	56482909	G/A	NM_015548.4	intron	142546557	none	NA	5.49	0	0	0	DST	0.0003514	1	1	0	0.4273	NA
chr6	56482911	T/C	NM_001723.5	missense	147572287	ASN,SER	1974/2650	1.85	0	0	0	DST	0.0007174	1	0	2	0.07522	0
chr6	56482911	T/C	NM_015548.4	intron	147572287	none	NA	1.85	0	0	0	DST	0.0007174	1	0	2	0.07522	0
chr6	56482923	A/G	NM_001723.5	missense	141573097	PHE,SER	1970/2650	5.49	0	0	0.004	DST	0.001763	1	3	2	0.9504	0.9447
chr6	56482923	A/G	NM_015548.4	intron	141573097	none	NA	5.49	0	0	0.004	DST	0.001763	1	3	2	0.9504	0.9447
chr6	56482940	G/A	NM_001723.5	coding-synonymous	146263203	none	1964/2650	-3.61	0	0	0	DST	0.0003541	1	1	0	0.4271	NA
chr6	56482940	G/A	NM_015548.4	intron	146263203	none	NA	-3.61	0	0	0	DST	0.0003541	1	1	0	0.4271	NA
chr6	56483052	T/C	NM_001723.5	missense	12209266	HIS,ARG	1927/2650	3.35	0.0028	0	0.0026	DST	0.003451	1	4	6	0.1648	0.4186
chr6	56483052	T/C	NM_015548.4	intron	12209266	none	NA	3.35	0.0028	0	0.0026	DST	0.003451	1	4	6	0.1648	0.4186
chr6	56483279	T/C	NM_001723.5	coding-synonymous	141945514	none	1851/2650	-4.72	0	0	0	DST	0.0006998	1	0	2	0.07456	0
chr6	56483279	T/C	NM_015548.4	intron	141945514	none	NA	-4.72	0	0	0	DST	0.0006998	1	0	2	0.07456	0
chr6	56483347	G/C	NM_001723.5	missense	79943354	GLN,GLU	1829/2650	4.33	0.0028	0.04	0	DST	0.009538	1	19	7	0.2035	1.746
chr6	56483347	G/C	NM_015548.4	intron	79943354	none	NA	4.33	0.0028	0.04	0	DST	0.009538	1	19	7	0.2035	1.746
chr6	56483404	A/G	NM_001723.5	missense	79225819	TYR,HIS	1810/2650	5.21	0.0028	0.02	0	DST	0.003341	1	8	1	0.0882	5.082
chr6	56483404	A/G	NM_015548.4	intron	79225819	none	NA	5.21	0.0028	0.02	0	DST	0.003341	1	8	1	0.0882	5.082
chr6	56483480	T/C	NM_001723.5	coding-synonymous	116469100	none	1784/2650	1.12	0	0	0	DST	0.004326	1	3	4	0.3011	0.4619
chr6	56483480	T/C	NM_015548.4	intron	116469100	none	NA	1.12	0	0	0	DST	0.004326	1	3	4	0.3011	0.4619
chr6	56483679	T/G	NM_001723.5	missense	45487998	LYS,THR	1718/2650	1.48	0.01	0.0041	0.01	DST	0.003147	1	5	4	0.7184	0.7853
chr6	56483679	T/G	NM_015548.4	intron	45487998	none	NA	1.48	0.01	0.0041	0.01	DST	0.003147	1	5	4	0.7184	0.7853
chr6	56483737	C/T	NM_001723.5	missense	201526616	GLU,LYS	1699/2650	5.35	0	0	0	DST	0.0006993	1	1	1	0.7405	0.6285
chr6	56483737	C/T	NM_015548.4	intron	201526616	none	NA	5.35	0	0	0	DST	0.0006993	1	1	1	0.7405	0.6285
chr6	56483740	C/T	NM_001723.5	missense	0	GLY,ARG	1698/2650	5.35	0	0	0	DST	0.0003499	1	1	0	0.4275	NA
chr6	56483740	C/T	NM_015548.4	intron	0	none	NA	5.35	0	0	0	DST	0.0003499	1	1	0	0.4275	NA
chr6	56483741	G/A	NM_001723.5	coding-synonymous	144113067	none	1697/2650	-6.17	0	0.0041	0	DST	0.0003497	1	1	0	0.4278	NA
chr6	56483741	G/A	NM_015548.4	intron	144113067	none	NA	-6.17	0	0.0041	0	DST	0.0003497	1	1	0	0.4278	NA
chr6	56483773	C/T	NM_001723.5	missense	0	GLU,LYS	1687/2650	4.49	0	0	0	DST	0.00183	1	2	2	0.6339	0.6235
chr6	56483773	C/T	NM_015548.4	intron	0	none	NA	4.49	0	0	0	DST	0.00183	1	2	2	0.6339	0.6235
chr6	56483777	A/G	NM_001723.5	coding-synonymous	2230864	none	1685/2650	-4.62	0.01	0.13	0	DST	0.03264	0.6261	43	29	0.7201	0.9162
chr6	56483777	A/G	NM_015548.4	intron	2230864	none	NA	-4.62	0.01	0.13	0	DST	0.03264	0.6261	43	29	0.7201	0.9162
chr6	56483850	C/T	NM_001723.5	missense	0	SER,ASN	1661/2650	4.49	0	0	0	DST	0.0003463	1	1	0	0.426	NA
chr6	56483850	C/T	NM_015548.4	intron	0	none	NA	4.49	0	0	0	DST	0.0003463	1	1	0	0.426	NA
chr6	56483852	G/T	NM_001723.5	coding-synonymous	2230863	none	1660/2650	-7.65	0.01	0.13	0	DST	0.03393	0.6789	58	40	0.674	0.9158
chr6	56483852	G/T	NM_015548.4	intron	2230863	none	NA	-7.65	0.01	0.13	0	DST	0.03393	0.6789	58	40	0.674	0.9158
chr6	56483854	C/T	NM_001723.5	missense	0	VAL,ILE	1660/2650	5.35	0	0	0	DST	0.0003463	1	0	1	0.2089	0
chr6	56483854	C/T	NM_015548.4	intron	0	none	NA	5.35	0	0	0	DST	0.0003463	1	0	1	0.2089	0
chr6	56483871	G/A	NM_001723.5	missense	150229184	ALA,VAL	1654/2650	5.35	0.01	0.0041	0	DST	0.01496	1	21	22	0.09261	0.5994
chr6	56483871	G/A	NM_015548.4	intron	150229184	none	NA	5.35	0.01	0.0041	0	DST	0.01496	1	21	22	0.09261	0.5994
chr6	56483960	C/G	NM_001723.5	missense	145648865	GLN,HIS	1624/2650	3.55	0	0	0	DST	0.0003477	1	1	0	0.4251	NA
chr6	56483960	C/G	NM_015548.4	intron	145648865	none	NA	3.55	0	0	0	DST	0.0003477	1	1	0	0.4251	NA
chr6	56484060	T/C	NM_001723.5	missense	138185589	GLN,ARG	1591/2650	4.19	0	0	0	DST	0.0006959	1	2	0	0.2604	NA
chr6	56484060	T/C	NM_015548.4	intron	138185589	none	NA	4.19	0	0	0	DST	0.0006959	1	2	0	0.2604	NA
chr6	56484158	G/A	NM_001723.5	coding-synonymous	191617697	none	1558/2650	-10.7	0.03	0	0	DST	0.009912	0.122	17	10	0.8346	1.087
chr6	56484158	G/A	NM_015548.4	intron	191617697	none	NA	-10.7	0.03	0	0	DST	0.009912	0.122	17	10	0.8346	1.087
chr6	56484432	C/T	NM_001723.5	missense	147704763	ARG,HIS	1467/2650	5.23	0.0028	0.01	0	DST	0.001045	1	3	0	0.1681	NA
chr6	56484432	C/T	NM_015548.4	intron	147704763	none	NA	5.23	0.0028	0.01	0	DST	0.001045	1	3	0	0.1681	NA
chr6	56484543	G/A	NM_001723.5	missense	78701610	ALA,VAL	1430/2650	-3.29	0.0028	0.04	0	DST	0.009047	1	19	7	0.2107	1.731
chr6	56484543	G/A	NM_015548.4	intron	78701610	none	NA	-3.29	0.0028	0.04	0	DST	0.009047	1	19	7	0.2107	1.731
chr6	56484641	C/T	NM_001723.5	coding-synonymous	0	none	1397/2650	-9.17	0	0	0	DST	0.0003494	1	1	0	0.4287	NA
chr6	56484641	C/T	NM_015548.4	intron	0	none	NA	-9.17	0	0	0	DST	0.0003494	1	1	0	0.4287	NA
chr6	56484642	G/A	NM_001723.5	missense	0	THR,MET	1397/2650	3.69	0	0	0	DST	0.0003494	1	1	0	0.4287	NA
chr6	56484642	G/A	NM_015548.4	intron	0	none	NA	3.69	0	0	0	DST	0.0003494	1	1	0	0.4287	NA
chr6	56484672	T/C	NM_001723.5	missense	144777864	TYR,CYS	1387/2650	3.42	0	0	0	DST	0.001749	0.003498	3	2	0.9446	0.9385
chr6	56484672	T/C	NM_015548.4	intron	144777864	none	NA	3.42	0	0	0	DST	0.001749	0.003498	3	2	0.9446	0.9385
chr6	56484758	C/T	NM_001723.5	coding-synonymous	2230862	none	1358/2650	-2.77	0.39	0.46	0.38	DST	0.4485	0.2411	779	510	0.3489	0.9304
chr6	56484758	C/T	NM_015548.4	intron	2230862	none	NA	-2.77	0.39	0.46	0.38	DST	0.4485	0.2411	779	510	0.3489	0.9304
chr6	56484772	G/T	NM_001723.5	missense	35599167	GLN,LYS	1354/2650	-2.19	0.0028	0.01	0	DST	0.001049	1	3	0	0.1707	NA
chr6	56484772	G/T	NM_015548.4	intron	35599167	none	NA	-2.19	0.0028	0.01	0	DST	0.001049	1	3	0	0.1707	NA
chr6	56484782	C/T	NM_001723.5	coding-synonymous	0	none	1350/2650	-0.542	0	0	0	DST	0.0003472	1	0	1	0.2079	0
chr6	56484782	C/T	NM_015548.4	intron	0	none	NA	-0.542	0	0	0	DST	0.0003472	1	0	1	0.2079	0
chr6	56484783	G/A	NM_001723.5	missense	45472691	THR,MET	1350/2650	0.57	0	0	0.0026	DST	0.0003477	1	0	1	0.2084	0
chr6	56484783	G/A	NM_015548.4	intron	45472691	none	NA	0.57	0	0	0.0026	DST	0.0003477	1	0	1	0.2084	0
chr6	56484821	C/T	NM_001723.5	coding-synonymous	141839678	none	1337/2650	-7.71	0	0	0	DST	0.0006949	1	0	2	0.07504	0
chr6	56484821	C/T	NM_015548.4	intron	141839678	none	NA	-7.71	0	0	0	DST	0.0006949	1	0	2	0.07504	0
chr6	56485023	T/C	NM_001723.5	missense	35497571	LYS,ARG	1270/2650	3.29	0.01	0.01	0.03	DST	0.01181	0.01518	20	14	0.7637	0.9
chr6	56485023	T/C	NM_015548.4	intron	35497571	none	NA	3.29	0.01	0.01	0.03	DST	0.01181	0.01518	20	14	0.7637	0.9
chr6	56485167	A/G	NM_001723.5	missense	0	ILE,THR	1222/2650	-5.38	0	0	0	DST	0.0003477	1	0	1	0.2078	0
chr6	56485167	A/G	NM_015548.4	intron	0	none	NA	-5.38	0	0	0	DST	0.0003477	1	0	1	0.2078	0
chr6	56485278	T/G	NM_001723.5	missense	0	GLN,PRO	1185/2650	4.6	0	0	0	DST	0.0003479	1	0	1	0.2094	0
chr6	56485278	T/G	NM_015548.4	intron	0	none	NA	4.6	0	0	0	DST	0.0003479	1	0	1	0.2094	0
chr6	56485396	T/C	NM_001723.5	missense	148413592	MET,VAL	1146/2650	3.48	0	0	0	DST	0.0003867	1	0	1	0.2086	0
chr6	56485396	T/C	NM_015548.4	intron	148413592	none	NA	3.48	0	0	0	DST	0.0003867	1	0	1	0.2086	0
chr6	56485486	G/A	NM_001723.5	missense	6909714	HIS,TYR	1116/2650	4.4	0	0.09	0	DST	0.02319	0.4731	34	21	0.8951	1.038
chr6	56485486	G/A	NM_015548.4	intron	6909714	none	NA	4.4	0	0.09	0	DST	0.02319	0.4731	34	21	0.8951	1.038
chr6	56485496	C/G	NM_001723.5	missense	34767818	GLU,ASP	1112/2650	4.4	0	0	0.004	DST	0.005917	1	6	8	0.1496	0.4666
chr6	56485496	C/G	NM_015548.4	intron	34767818	none	NA	4.4	0	0	0.004	DST	0.005917	1	6	8	0.1496	0.4666
chr6	56489412	C/T	NM_001723.5	coding-synonymous	41271870	none	1078/2650	1.23	0.02	0	0.01	DST	0.01012	1	15	14	0.2888	0.6745
chr6	56489412	C/T	NM_015548.4	coding-synonymous	41271870	none	1078/5172	1.23	0.02	0	0.01	DST	0.01012	1	15	14	0.2888	0.6745
chr6	56489429	G/T	NM_001723.5	intron	115890942	none	NA	0.956	0.01	0.06	0	DST	0.01079	1	16	15	0.2629	0.669
chr6	56489429	G/T	NM_015548.4	intron	115890942	none	NA	0.956	0.01	0.06	0	DST	0.01079	1	16	15	0.2629	0.669
chr6	56489476	C/G	NM_001723.5	intron	41271872	none	NA	-1.61	0.02	0.0041	0.02	DST	0.01041	1	19	11	0.8222	1.089
chr6	56489476	C/G	NM_015548.4	intron	41271872	none	NA	-1.61	0.02	0.0041	0.02	DST	0.01041	1	19	11	0.8222	1.089
chr6	56489490	T/C	NM_001723.5	intron	111848917	none	NA	-10.3	0	0.0041	0	DST	0.001741	1	4	1	0.3914	2.523
chr6	56489490	T/C	NM_015548.4	intron	111848917	none	NA	-10.3	0	0.0041	0	DST	0.001741	1	4	1	0.3914	2.523
chr6	56490111	A/G	NM_001723.5	intron	112121053	none	NA	-2.41	0.01	0.09	0	DST	0.01783	0.3648	34	17	0.4179	1.274
chr6	56490111	A/G	NM_015548.4	intron	112121053	none	NA	-2.41	0.01	0.09	0	DST	0.01783	0.3648	34	17	0.4179	1.274
chr6	56491951	G/C	NM_001723.5	intron	6908417	none	NA	0.27	0.0028	0.07	0	DST	0.01974	1	36	21	0.7697	1.085
chr6	56491951	G/C	NM_015548.4	intron	6908417	none	NA	0.27	0.0028	0.07	0	DST	0.01974	1	36	21	0.7697	1.085
chr6	56491978	A/C	NM_001723.5	intron	0	none	NA	2.01	0	0	0	DST	0.002078	1	5	1	0.2671	3.164
chr6	56491978	A/C	NM_015548.4	intron	0	none	NA	2.01	0	0	0	DST	0.002078	1	5	1	0.2671	3.164
chr6	56492781	A/T	NM_001723.5	intron	115437648	none	NA	2.67	0.0028	0	0.01	DST	0.002431	1	5	2	0.58	1.583
chr6	56492781	A/T	NM_015548.4	intron	115437648	none	NA	2.67	0.0028	0	0.01	DST	0.002431	1	5	2	0.58	1.583
chr6	56492841	G/A	NM_001723.5	missense	0	PRO,SER	995/2650	5.45	0	0	0	DST	0.0003479	1	1	0	0.4269	NA
chr6	56492841	G/A	NM_015548.4	missense	0	PRO,SER	995/5172	5.45	0	0	0	DST	0.0003479	1	1	0	0.4269	NA
chr6	56492845	A/C	NM_001723.5	missense	35014998	ASN,LYS	993/2650	-1.31	0.01	0.09	0	DST	0.01842	0.386	36	17	0.3122	1.348
chr6	56492845	A/C	NM_015548.4	missense	35014998	ASN,LYS	993/5172	-1.31	0.01	0.09	0	DST	0.01842	0.386	36	17	0.3122	1.348
chr6	56492878	C/G	NM_001723.5	missense	0	GLN,HIS	982/2650	-7.63	0	0	0	DST	0.0003439	1	1	0	0.4273	NA
chr6	56492878	C/G	NM_015548.4	missense	0	GLN,HIS	982/5172	-7.63	0	0	0	DST	0.0003439	1	1	0	0.4273	NA
chr6	56494050	G/A	NM_001723.5	coding-synonymous	143239593	none	954/2650	4.98	0	0	0	DST	0.0003526	1	1	0	0.4273	NA
chr6	56494050	G/A	NM_015548.4	coding-synonymous	143239593	none	954/5172	4.98	0	0	0	DST	0.0003526	1	1	0	0.4273	NA
chr6	56494071	A/G	NM_001723.5	coding-synonymous	112640831	none	947/2650	-0.97	0.02	0.0041	0.02	DST	0.01058	1	19	11	0.8229	1.089
chr6	56494071	A/G	NM_015548.4	coding-synonymous	112640831	none	947/5172	-0.97	0.02	0.0041	0.02	DST	0.01058	1	19	11	0.8229	1.089
chr6	56494331	A/G	NM_001723.5	intron	191321248	none	NA	1.67	0.01	0.002	0	DST	0.006313	0.01262	4	1	0.4205	2.398
chr6	56494331	A/G	NM_015548.4	intron	191321248	none	NA	1.67	0.01	0.002	0	DST	0.006313	0.01262	4	1	0.4205	2.398
chr6	56495124	T/C	NM_001723.5	coding-synonymous	35715547	none	863/2650	3.73	0	0.04	0	DST	0.01087	1	1	1	0.4924	0.3893
chr6	56495124	T/C	NM_015548.4	coding-synonymous	35715547	none	863/5172	3.73	0	0.04	0	DST	0.01087	1	1	1	0.4924	0.3893
chr6	56496089	G/A	NM_001723.5	coding-synonymous	78600049	none	817/2650	-11.1	0	0.06	0	DST	0.01279	1	21	16	0.5524	0.8202
chr6	56496089	G/A	NM_015548.4	coding-synonymous	78600049	none	817/5172	-11.1	0	0.06	0	DST	0.01279	1	21	16	0.5524	0.8202
chr6	56496105	G/A	NM_001723.5	missense	150656535	ALA,VAL	812/2650	5.57	0	0	0.0013	DST	0.0003439	1	1	0	0.4279	NA
chr6	56496105	G/A	NM_015548.4	missense	150656535	ALA,VAL	812/5172	5.57	0	0	0.0013	DST	0.0003439	1	1	0	0.4279	NA
chr6	56497636	G/A	NM_001723.5	intron	0	none	NA	0.826	0	0	0	DST	0.001214	1	2	1	0.8559	1.249
chr6	56497636	G/A	NM_015548.4	intron	0	none	NA	0.826	0	0	0	DST	0.001214	1	2	1	0.8559	1.249
chr6	56497743	T/G	NM_001723.5	missense	0	GLN,HIS	701/2650	0.509	0	0	0	DST	0.0003401	1	1	0	0.4294	NA
chr6	56497743	T/G	NM_015548.4	missense	0	GLN,HIS	701/5172	0.509	0	0	0	DST	0.0003401	1	1	0	0.4294	NA
chr6	56497778	A/C	NM_001723.5	missense	0	PHE,VAL	690/2650	5.69	0	0	0	DST	0.008909	1	18	7	0.2789	1.615
chr6	56497778	A/C	NM_015548.4	missense	0	PHE,VAL	690/5172	5.69	0	0	0	DST	0.008909	1	18	7	0.2789	1.615
chr6	56498994	C/T	NM_001723.5	missense	139350480	SER,ASN	649/2650	4.96	0.0028	0.01	0	DST	0.006998	1	15	5	0.2112	1.89
chr6	56498994	C/T	NM_015548.4	missense	139350480	SER,ASN	649/5172	4.96	0.0028	0.01	0	DST	0.006998	1	15	5	0.2112	1.89
chr6	56499072	G/A	NM_001723.5	intron	139410122	none	NA	-0.71	0	0.01	0	DST	0.0003439	1	1	0	0.4293	NA
chr6	56499072	G/A	NM_015548.4	intron	139410122	none	NA	-0.71	0	0.01	0	DST	0.0003439	1	1	0	0.4293	NA
chr6	56499073	A/G	NM_001723.5	intron	74865335	none	NA	3.41	0	0.05	0	DST	0.009986	1	18	11	0.9557	1.022
chr6	56499073	A/G	NM_015548.4	intron	74865335	none	NA	3.41	0	0.05	0	DST	0.009986	1	18	11	0.9557	1.022
chr6	56499262	G/A	NM_001723.5	coding-synonymous	79026338	none	627/2650	3.44	0	0.05	0	DST	0.009837	1	18	11	0.9465	1.026
chr6	56499262	G/A	NM_015548.4	coding-synonymous	79026338	none	627/5172	3.44	0	0.05	0	DST	0.009837	1	18	11	0.9465	1.026
chr6	56499287	T/C	NM_001723.5	missense	0	ASN,SER	619/2650	5.2	0	0	0	DST	0.0003392	1	0	1	0.2065	0
chr6	56499287	T/C	NM_015548.4	missense	0	ASN,SER	619/5172	5.2	0	0	0	DST	0.0003392	1	0	1	0.2065	0
chr6	56499365	C/T	NM_001723.5	missense	144326157	ARG,HIS	593/2650	5.2	0.0028	0	0	DST	0.0003453	1	1	0	0.4277	NA
chr6	56499365	C/T	NM_015548.4	missense	144326157	ARG,HIS	593/5172	5.2	0.0028	0	0	DST	0.0003453	1	1	0	0.4277	NA
chr6	56499779	G/C	NM_001723.5	intron	115872381	none	NA	0.053	0.02	0.0041	0.02	DST	0.01066	1	16	11	0.8205	0.9145
chr6	56499779	G/C	NM_015548.4	intron	115872381	none	NA	0.053	0.02	0.0041	0.02	DST	0.01066	1	16	11	0.8205	0.9145
chr6	56501329	T/C	NM_001723.5	intron	57439200	none	NA	-9.8	0.0028	0.02	0	DST	0.004508	1	11	2	0.08452	3.477
chr6	56501329	T/C	NM_015548.4	intron	57439200	none	NA	-9.8	0.0028	0.02	0	DST	0.004508	1	11	2	0.08452	3.477
chr6	56501364	C/T	NM_001723.5	coding-synonymous	143352267	none	480/2650	-10.5	0	0.002	0	DST	0.0003467	1	1	0	0.4275	NA
chr6	56501364	C/T	NM_015548.4	coding-synonymous	143352267	none	480/5172	-10.5	0	0.002	0	DST	0.0003467	1	1	0	0.4275	NA
chr6	56501476	A/C	NM_001723.5	intron	0	none	NA	-7.78	0	0	0	DST	0.005563	1	11	5	0.5524	1.377
chr6	56501476	A/C	NM_015548.4	intron	0	none	NA	-7.78	0	0	0	DST	0.005563	1	11	5	0.5524	1.377
chr6	56501516	T/G	NM_001723.5	intron	0	none	NA	-7.08	0	0	0	DST	0.002079	1	2	4	0.1563	0.3126
chr6	56501516	T/G	NM_015548.4	intron	0	none	NA	-7.08	0	0	0	DST	0.002079	1	2	4	0.1563	0.3126
chr6	56501522	C/T	NM_001723.5	intron	16888081	none	NA	3.69	0.04	0.0041	0.01	DST	0.02046	0.4543	35	24	0.7353	0.9135
chr6	56501522	C/T	NM_015548.4	intron	16888081	none	NA	3.69	0.04	0.0041	0.01	DST	0.02046	0.4543	35	24	0.7353	0.9135
chr6	56504072	G/A	NM_001723.5	coding-synonymous	0	none	446/2650	1.57	0	0	0	DST	0.0005519	1	0	1	0.2011	0
chr6	56504072	G/A	NM_015548.4	coding-synonymous	0	none	446/5172	1.57	0	0	0	DST	0.0005519	1	0	1	0.2011	0
chr6	56504302	A/G	NM_001723.5	coding-synonymous	0	none	398/2650	-0.018	0	0	0	DST	0.0003477	1	0	1	0.2098	0
chr6	56504302	A/G	NM_015548.4	coding-synonymous	0	none	398/5172	-0.018	0	0	0	DST	0.0003477	1	0	1	0.2098	0
chr6	56504402	G/C	NM_001723.5	missense	138553142	SER,CYS	365/2650	5.48	0.0028	0	0.0013	DST	0.001779	1	3	2	0.9557	0.9505
chr6	56504402	G/C	NM_015548.4	missense	138553142	SER,CYS	365/5172	5.48	0.0028	0	0.0013	DST	0.001779	1	3	2	0.9557	0.9505
chr6	56504703	T/C	NM_001723.5	intron	0	none	NA	-10.5	0	0	0	DST	0.00036	1	0	1	0.2084	0
chr6	56504703	T/C	NM_015548.4	intron	0	none	NA	-10.5	0	0	0	DST	0.00036	1	0	1	0.2084	0
chr6	56504826	T/G	NM_001723.5	coding-synonymous	139336917	none	303/2650	-0.27	0.0028	0.03	0	DST	0.002389	1	3	0	0.1669	NA
chr6	56504826	T/G	NM_015548.4	coding-synonymous	139336917	none	303/5172	-0.27	0.0028	0.03	0	DST	0.002389	1	3	0	0.1669	NA
chr6	56504861	G/A	NM_001723.5	intron	143259402	none	NA	4.58	0.0028	0.03	0	DST	0.002488	1	3	0	0.1688	NA
chr6	56504861	G/A	NM_015548.4	intron	143259402	none	NA	4.58	0.0028	0.03	0	DST	0.002488	1	3	0	0.1688	NA
chr6	56504882	A/T	NM_001723.5	intron	0	none	NA	4.59	0	0	0	DST	0.00158	1	2	0	0.2639	NA
chr6	56504882	A/T	NM_015548.4	intron	0	none	NA	4.59	0	0	0	DST	0.00158	1	2	0	0.2639	NA
chr6	56504932	T/A	NM_001723.5	intron	0	none	NA	-1.93	0	0	0	DST	0.0007107	1	2	0	0.2599	NA
chr6	56504932	T/A	NM_015548.4	intron	0	none	NA	-1.93	0	0	0	DST	0.0007107	1	2	0	0.2599	NA
chr6	56505063	A/G	NM_001723.5	coding-synonymous	2144407	none	253/2650	4.89	0.05	0.43	0.02	DST	0.1159	0.7946	207	120	0.3682	1.116
chr6	56505063	A/G	NM_015548.4	coding-synonymous	2144407	none	253/5172	4.89	0.05	0.43	0.02	DST	0.1159	0.7946	207	120	0.3682	1.116
chr6	56505081	G/C	NM_001723.5	missense	151271595	PRO,ALA	247/2650	1.56	0	0	0.0013	DST	0.003158	1	7	2	0.3046	2.231
chr6	56505081	G/C	NM_015548.4	missense	151271595	PRO,ALA	247/5172	1.56	0	0	0.0013	DST	0.003158	1	7	2	0.3046	2.231
chr6	56505175	T/A	NM_001723.5	coding-synonymous	113432929	none	215/2650	-4.83	0	0	0.01	DST	0.0006002	1	0	1	0.2088	0
chr6	56505175	T/A	NM_015548.4	coding-synonymous	113432929	none	215/5172	-4.83	0	0	0.01	DST	0.0006002	1	0	1	0.2088	0
chr6	56505241	G/A	NM_001723.5	coding-synonymous	0	none	193/2650	5.2	0	0	0	DST	0.0006789	1	2	0	0.2617	NA
chr6	56505241	G/A	NM_015548.4	coding-synonymous	0	none	193/5172	5.2	0	0	0	DST	0.0006789	1	2	0	0.2617	NA
chr6	56505274	T/C	NM_001723.5	coding-synonymous	145351947	none	182/2650	4.92	0.0028	0	0	DST	0.0003392	1	1	0	0.4277	NA
chr6	56505274	T/C	NM_015548.4	coding-synonymous	145351947	none	182/5172	4.92	0.0028	0	0	DST	0.0003392	1	1	0	0.4277	NA
chr6	56505306	T/C	NM_001723.5	missense	142650835	MET,VAL	172/2650	2.12	0	0	0	DST	0.000693	1	2	0	0.2613	NA
chr6	56505306	T/C	NM_015548.4	missense	142650835	MET,VAL	172/5172	2.12	0	0	0	DST	0.000693	1	2	0	0.2613	NA
chr6	56505389	C/T	NM_001723.5	missense	143101723	ARG,HIS	144/2650	5.65	0.0028	0	0	DST	0.006597	1	10	9	0.4353	0.6992
chr6	56505389	C/T	NM_015548.4	missense	143101723	ARG,HIS	144/5172	5.65	0.0028	0	0	DST	0.006597	1	10	9	0.4353	0.6992
chr6	56505444	C/T	NM_001723.5	intron	0	none	NA	2.45	0	0	0	DST	0.000339	1	1	0	0.428	NA
chr6	56505444	C/T	NM_015548.4	intron	0	none	NA	2.45	0	0	0	DST	0.000339	1	1	0	0.428	NA
chr6	56505450	T/C	NM_001723.5	intron	201953668	none	NA	2.53	0	0	0.0013	DST	0.000339	1	0	1	0.2069	0
chr6	56505450	T/C	NM_015548.4	intron	201953668	none	NA	2.53	0	0	0.0013	DST	0.000339	1	0	1	0.2069	0
chr6	56506752	C/T	NM_001723.5	missense	0	VAL,ILE	137/2650	5.3	0	0	0	DST	0.0003618	1	0	1	0.2082	0
chr6	56506752	C/T	NM_015548.4	missense	0	VAL,ILE	137/5172	5.3	0	0	0	DST	0.0003618	1	0	1	0.2082	0
chr6	56507337	C/T	NM_001723.5	intron	0	none	NA	-1.27	0	0	0	DST	0.0003477	1	1	0	0.4271	NA
chr6	56507337	C/T	NM_015548.4	intron	0	none	NA	-1.27	0	0	0	DST	0.0003477	1	1	0	0.4271	NA
chr6	56507549	G/A	NM_001723.5	missense	0	SER,PHE	13/2650	5.86	0	0	0	DST	0.0003465	1	1	0	0.4264	NA
chr6	56507549	G/A	NM_015548.4	missense	0	SER,PHE	13/5172	5.86	0	0	0	DST	0.0003465	1	1	0	0.4264	NA
chr6	167738648	G/A	NM_031949.4	utr-5	0	none	NA	-3.36	0	0	0	TTLL2	0.0187	1	22	9	0.281	1.533
chr6	167738654	A/G	NM_031949.4	utr-5	0	none	NA	0.411	0	0	0	TTLL2	0.0003413	1	1	0	0.4301	NA
chr6	167738657	G/A	NM_031949.4	utr-5	0	none	NA	1.58	0	0	0	TTLL2	0.0003415	1	1	0	0.4298	NA
chr6	167738668	G/A	NM_031949.4	missense	12526094	GLY,ARG	3/593	-2.61	0.09	0.16	0.01	TTLL2	0.079	1	136	95	0.3699	0.8825
chr6	167738671	C/T	NM_031949.4	missense	6929383	ARG,TRP	4/593	-1.05	0	0.01	0	TTLL2	0.003759	1	8	3	0.4466	1.666
chr6	167738715	G/A	NM_031949.4	intron	12526096	none	NA	-2.81	0.06	0.07	0.01	TTLL2	0.04959	0.7784	86	59	0.5444	0.9002
chr6	167738723	C/T	NM_031949.4	intron	55788158	none	NA	-2.81	0.03	0.04	0.07	TTLL2	0.05616	0.8031	98	66	0.6088	0.9195
chr6	167738724	G/A	NM_031949.4	intron	201082251	none	NA	-0.572	0	0.002	0	TTLL2	0.001028	1	1	2	0.3148	0.312
chr6	167752204	G/A	NM_031949.4	coding-synonymous	140614788	none	39/593	-0.526	0	0	0	TTLL2	0.0003511	1	1	0	0.4282	NA
chr6	167752237	A/C	NM_031949.4	coding-synonymous	143339181	none	50/593	-1.3	0	0	0	TTLL2	0.004205	1	3	9	0.009473	0.2083
chr6	167752274	C/T	NM_031949.4	missense	34350976	PRO,SER	63/593	0.053	0.08	0.07	0.01	TTLL2	0.02734	6.239e-07	17	14	0.4741	0.7699
chr6	167753658	C/T	NM_031949.4	coding-synonymous	0	none	90/593	-6.74	0	0	0	TTLL2	0.0003492	1	1	0	0.4269	NA
chr6	167753659	G/A	NM_031949.4	missense	140657695	VAL,ILE	91/593	1.46	0	0	0	TTLL2	0.0006988	1	0	2	0.07423	0
chr6	167753675	C/T	NM_031949.4	missense	145779681	PRO,LEU	96/593	3.37	0	0.002	0	TTLL2	0.001735	1	4	1	0.3897	2.531
chr6	167753684	T/G	NM_031949.4	missense	0	VAL,GLY	99/593	3.37	0	0	0	TTLL2	0.0003472	1	1	0	0.427	NA
chr6	167753691	C/T	NM_031949.4	coding-synonymous	877653	none	101/593	-6.02	0.29	0.15	0.28	TTLL2	0.226	0.3658	402	247	0.6948	1.037
chr6	167753788	G/A	NM_031949.4	missense	148797490	GLU,LYS	134/593	0.406	0.0028	0	0.01	TTLL2	0.001047	1	1	2	0.3162	0.3129
chr6	167753792	A/G	NM_031949.4	missense	146306345	HIS,ARG	135/593	0.871	0	0	0	TTLL2	0.0006978	1	0	2	0.07475	0
chr6	167753796	C/T	NM_031949.4	coding-synonymous	187692933	none	136/593	1.3	0.01	0.002	0	TTLL2	0.001743	1	3	2	0.9499	0.9442
chr6	167753808	G/A	NM_031949.4	coding-synonymous	139590968	none	140/593	-6.74	0	0	0	TTLL2	0.001396	1	4	0	0.1131	NA
chr6	167753935	G/A	NM_031949.4	missense	0	VAL,ILE	183/593	-3.14	0	0	0	TTLL2	0.002373	1	6	1	0.1862	3.777
chr6	167753993	T/C	NM_031949.4	missense	6936639	LEU,PRO	202/593	-0.347	0.01	0.07	0	TTLL2	0.02	1	31	28	0.1536	0.688
chr6	167754040	C/T	NM_031949.4	missense	201403956	ARG,CYS	218/593	2.65	0.0028	0	0	TTLL2	0.003099	1	9	0	0.01761	NA
chr6	167754157	C/T	NM_031949.4	missense	0	ARG,CYS	257/593	3.18	0	0	0	TTLL2	0.0003587	1	1	0	0.4271	NA
chr6	167754158	G/A	NM_031949.4	missense	34053826	ARG,HIS	257/593	2.26	0	0	0	TTLL2	0.0003566	1	1	0	0.4279	NA
chr6	167754233	C/T	NM_031949.4	missense	141215599	THR,MET	282/593	1.76	0	0	0	TTLL2	0.0003981	1	0	1	0.208	0
chr6	167754303	C/T	NM_031949.4	coding-synonymous	142520191	none	305/593	-7.47	0.03	0	0.01	TTLL2	0.01582	0.03638	26	14	0.6294	1.175
chr6	167754341	A/G	NM_031949.4	missense	35919224	HIS,ARG	318/593	-2.26	0	0.002	0	TTLL2	0.001053	1	3	0	0.1695	NA
chr6	167754360	C/T/A	NM_031949.4	coding-synonymous	77767783	none	324/593	0.337	0.01	0	0.0026	TTLL2	NA	NA	NA	NA	NA	NA
chr6	167754366	A/G	NM_031949.4	coding-synonymous	150247166	none	326/593	0.597	0	0.002	0	TTLL2	0.0003509	1	1	0	0.4271	NA
chr6	167754401	A/G	NM_031949.4	missense	34740867	ASP,GLY	338/593	2.55	0.0028	0.02	0	TTLL2	0.004899	1	6	8	0.1555	0.4716
chr6	167754419	A/C	NM_031949.4	missense	146295287	LYS,THR	344/593	1.37	0	0	0	TTLL2	0.000346	1	0	1	0.2086	0
chr6	167754427	C/T	NM_031949.4	missense	139552031	ARG,CYS	347/593	-0.268	0	0	0	TTLL2	0.0003453	1	1	0	0.4264	NA
chr6	167754450	C/T	NM_031949.4	coding-synonymous	142849949	none	354/593	-3.84	0.0028	0	0	TTLL2	0.01244	0.1978	16	20	0.03668	0.5006
chr6	167754454	A/G	NM_031949.4	missense	34286114	ILE,VAL	356/593	1.14	0.0028	0.01	0	TTLL2	0.004838	1	5	9	0.0495	0.3499
chr6	167754628	C/T	NM_031949.4	coding-synonymous	143209428	none	414/593	-2.96	0.01	0	0.004	TTLL2	0.003492	0.01564	7	3	0.5661	1.483
chr6	167754661	A/G	NM_031949.4	missense	909545	ARG,GLY	425/593	2.4	0.82	0.97	0.78	TTLL2	0.1771	9.884e-06	321	181	0.1963	1.141
chr6	167754682	C/A	NM_031949.4	missense	0	HIS,ASN	432/593	-7.22	0	0	0	TTLL2	0.0003489	1	1	0	0.4258	NA
chr6	167754702	C/T	NM_031949.4	coding-synonymous	909546	none	438/593	-0.319	0.42	0.62	0.4	TTLL2	0.3862	4.941e-07	686	393	0.0935	1.144
chr6	167754710	A/C	NM_031949.4	missense	41266331	LYS,THR	441/593	-5.22	0.18	0.29	0.08	TTLL2	0.1932	0.02354	332	236	0.1128	0.8601
chr6	167754721	G/A	NM_031949.4	missense	9457304	GLY,SER	445/593	-0.681	0.04	0.13	0.07	TTLL2	0.07744	0.3491	128	91	0.3524	0.8756
chr6	167754824	G/A	NM_031949.4	missense	138482235	ARG,HIS	479/593	1.02	0	0	0	TTLL2	0.007259	1	11	6	0.7678	1.162
chr6	167754922	C/T	NM_031949.4	missense	35888550	ARG,TRP	512/593	-5.35	0.01	0.01	0	TTLL2	0.004344	1	7	4	0.8984	1.083
chr6	167754923	G/A	NM_031949.4	missense	201031662	ARG,GLN	512/593	-2.96	0	0	0	TTLL2	0.002366	1	2	4	0.1516	0.3088
chr6	167754963	G/A	NM_031949.4	coding-synonymous	35259397	none	525/593	-2.04	0.0028	0	0.01	TTLL2	0.01509	1	19	17	0.3017	0.7076
chr6	167754975	G/T	NM_031949.4	missense	12528714	GLN,HIS	529/593	0.779	0.09	0.01	0.02	TTLL2	0.06515	0.3594	98	65	0.6983	0.9379
chr6	167754977	C/T	NM_031949.4	missense	61732370	SER,LEU	530/593	2.25	0.0028	0.04	0	TTLL2	0.004823	1	10	2	0.1204	3.134
chr6	167755032	T/C	NM_031949.4	coding-synonymous	35514618	none	548/593	-6.44	0	0	0	TTLL2	0.0003514	1	0	1	0.2049	0
chr6	167755063	G/A	NM_031949.4	missense	34931196	VAL,ILE	559/593	1.67	0.01	0.1	0	TTLL2	0.02491	1	49	22	0.1941	1.399
chr6	167755148	T/C	NM_031949.4	missense	149701744	MET,THR	587/593	-4.57	0	0	0.01	TTLL2	0.003834	1	1	4	0.05386	0.1534
chr7	100612927	G/A	NM_001164462.1	coding-synonymous	0	none	5336-08-01	1.25	0	0	0	MUC12	0.001025	1	1	2	0.3128	0.3106
chr7	100612946	G/A	NM_001164462.1	missense	0	ALA,THR	15/5336	-0.794	0	0	0	MUC12	0.0003413	1	1	0	0.4301	NA
chr7	100612948	G/A	NM_001164462.1	coding-synonymous	0	none	15/5336	-4.49	0	0	0	MUC12	0.0003411	1	1	0	0.4297	NA
chr7	100612951	C/T	NM_001164462.1	coding-synonymous	0	none	16/5336	-4.35	0	0	0	MUC12	0.001023	1	1	2	0.3113	0.3096
chr7	100613008	C/T	NM_001164462.1	intron	0	none	NA	-1.77	0	0	0	MUC12	0.0003429	1	1	0	0.4296	NA
chr7	100633938	G/A	NM_001164462.1	missense	113027958	GLY,SER	32/5336	-0.709	0.01	0.002	0.01	MUC12	0.009736	1	20	8	0.2736	1.578
chr7	100634145	G/A	NM_001164462.1	missense	143984295	ALA,THR	101/5336	-1.44	0	0	0.0026	MUC12	0.000417	1	0	1	0.2129	0
chr7	100634309	C/T	NM_001164462.1	coding-synonymous	0	none	155/5336	0.713	0	0	0	MUC12	0.0003731	1	1	0	0.425	NA
chr7	100634341	C/A	NM_001164462.1	missense	0	THR,ASN	166/5336	0.713	0	0	0	MUC12	0.001212	1	3	0	0.1628	NA
chr7	100634356	G/A	NM_001164462.1	missense	61746936	ARG,GLN	171/5336	0.713	0.03	0.01	0.06	MUC12	0.03824	1	48	45	0.08156	0.6928
chr7	100634358	C/T	NM_001164462.1	missense	61746937	PRO,SER	172/5336	-1.02	0.01	0.11	0.01	MUC12	0.04099	0.4552	63	38	0.7143	1.08
chr7	100634368	C/A	NM_001164462.1	missense	0	THR,LYS	175/5336	-0.364	0	0	0	MUC12	0.0004149	1	0	1	0.2134	0
chr7	100634374	C/A	NM_001164462.1	missense	0	THR,LYS	177/5336	0.713	0	0	0	MUC12	0.0004003	1	0	1	0.2124	0
chr7	100634386	C/T	NM_001164462.1	missense	117301718	PRO,LEU	181/5336	0.109	0.0028	0	0.004	MUC12	0.0007994	1	0	2	0.07888	0
chr7	100634409	G/A	NM_001164462.1	missense	61746950	VAL,ILE	189/5336	0.713	0.0028	0.03	0	MUC12	0.006005	1	11	4	0.3175	1.781
chr7	100634431	C/T	NM_001164462.1	missense	183463642	SER,PHE	196/5336	0.713	0.01	0	0.0013	MUC12	0.004938	1	2	2	0.6746	0.6584
chr7	100634476	G/C	NM_001164462.1	missense	6980143	THR,SER	211/5336	-1.05	0.66	0.43	0.59	MUC12	0.4479	0.9228	232	155	0.9029	1.017
chr7	100634526	C/T	NM_001164462.1	missense	0	PRO,SER	228/5336	0.713	0	0	0	MUC12	0.000932	1	1	1	0.7271	0.6132
chr7	100634557	A/G	NM_001164462.1	missense	0	ASP,GLY	238/5336	-0.81	0	0	0	MUC12	0.0006739	1	1	0	0.4309	NA
chr7	100634591	T/G	NM_001164462.1	coding-synonymous	145186653	none	249/5336	-1.43	0	0.02	0	MUC12	0.002874	1	3	1	0.5708	1.905
chr7	100634617	C/T	NM_001164462.1	missense	0	SER,LEU	258/5336	0.713	0	0	0	MUC12	0.000672	1	1	0	0.4345	NA
chr7	100634630	A/G	NM_001164462.1	coding-synonymous	0	none	262/5336	0.481	0	0	0	MUC12	0.001379	1	2	0	0.2672	NA
chr7	100634640	G/T	NM_001164462.1	missense	1791	SER,ALA	266/5336	-0.962	0.77	0.77	0.74	MUC12	0.2197	0.04917	256	172	0.6427	0.9495
chr7	100634641	C/G	NM_001164462.1	missense	115914202	SER,CYS	266/5336	-0.962	0	0.02	0	MUC12	0.00823	1	11	5	0.5507	1.379
chr7	100634700	G/C	NM_001164462.1	missense	202009257	ASP,HIS	286/5336	-0.979	0	0	0	MUC12	0.001076	1	2	0	0.2669	NA
chr7	100634735	C/T	NM_001164462.1	coding-synonymous	0	none	297/5336	-1.05	0	0	0	MUC12	0.00103	1	1	1	0.7361	0.6234
chr7	100634781	C/G	NM_001164462.1	missense	0	PRO,ALA	313/5336	0.713	0	0	0	MUC12	0.005973	1	10	7	0.8349	0.9021
chr7	100634783	A/C	NM_001164462.1	coding-synonymous	11770526	none	313/5336	-1.43	0.09	0.2	0.13	MUC12	0.1603	0.1392	275	180	0.7272	0.9641
chr7	100634822	T/C	NM_001164462.1	coding-synonymous	0	none	326/5336	-1.43	0	0	0	MUC12	0.0003519	1	0	1	0.2075	0
chr7	100634833	C/G	NM_001164462.1	missense	0	SER,TRP	330/5336	0.713	0	0	0	MUC12	0.0007057	1	0	2	0.07354	0
chr7	100634838	C/A	NM_001164462.1	missense	61745822	PRO,THR	332/5336	-1.43	0	0	0	MUC12	0.0007072	1	2	0	0.2583	NA
chr7	100634872	C/T	NM_001164462.1	missense	0	THR,ILE	343/5336	-0.979	0	0	0	MUC12	0.001129	1	1	0	0.432	NA
chr7	100634879	A/G	NM_001164462.1	coding-synonymous	61745828	none	345/5336	-1.43	0.06	0.03	0.05	MUC12	0.01157	1	6	4	0.8938	0.917
chr7	100634887	G/A	NM_001164462.1	missense	117387753	ARG,HIS	348/5336	-1.39	0.01	0	0.02	MUC12	0.01157	1	9	1	0.0708	5.475
chr7	100634896	C/T	NM_001164462.1	missense	0	THR,ILE	351/5336	NA	0	0	0	MUC12	0.002381	0.001192	2	0	0.2667	NA
chr7	100634947	C/T	NM_001164462.1	missense	0	THR,ILE	368/5336	0.637	0	0	0	MUC12	0.001292	1	1	0	0.4361	NA
chr7	100634957	G/A	NM_001164462.1	missense	0	MET,ILE	371/5336	NA	0	0	0	MUC12	0.01087	1	8	1	0.09814	4.898
chr7	100634964	A/C	NM_001164462.1	missense	4370452	PRO,THR	374/5336	NA	0.41	0.39	0.53	MUC12	0.4177	0.0004706	167	92	0.3339	1.177
chr7	100635091	T/C	NM_001164462.1	missense	0	LEU,PRO	416/5336	0.131	0	0	0	MUC12	0.001518	1	2	1	0.8495	1.261
chr7	100635104	A/C	NM_001164462.1	missense	0	GLU,ASP	420/5336	0.131	0	0	0	MUC12	0.0005371	1	1	0	0.4281	NA
chr7	100635117	C/T	NM_001164462.1	missense	199601698	ARG,CYS	425/5336	0.131	0	0	0	MUC12	0.0005107	1	0	1	0.2072	0
chr7	100635143	T/C	NM_001164462.1	coding-synonymous	34337783	none	433/5336	0.131	0.09	0.2	0.13	MUC12	0.1603	0.1932	195	122	0.8601	1.022
chr7	100635181	C/G	NM_001164462.1	missense	0	ALA,GLY	446/5336	0.131	0	0	0	MUC12	0.0004223	1	0	1	0.2079	0
chr7	100635196	T/G	NM_001164462.1	missense	0	VAL,GLY	451/5336	0.131	0	0	0	MUC12	0.0004281	1	1	0	0.4268	NA
chr7	100635205	C/T	NM_001164462.1	missense	4729631	ALA,VAL	454/5336	NA	0.27	0.04	0.08	MUC12	0.1541	0.4364	213	155	0.1327	0.8412
chr7	100635210	T/C	NM_001164462.1	missense	138453123	SER,PRO	456/5336	NA	0.01	0	0.01	MUC12	0.006785	1	9	7	0.6759	0.8097
chr7	100635236	C/G	NM_001164462.1	missense	0	ASP,GLU	464/5336	0.695	0	0	0	MUC12	0.005978	1	8	6	0.7478	0.8403
chr7	100635250	C/A	NM_001164462.1	missense	201703872	PRO,HIS	469/5336	0.695	0	0	0	MUC12	0.0004209	1	1	0	0.4258	NA
chr7	100635287	C/T	NM_001164462.1	coding-synonymous	201999213	none	481/5336	-1.39	0	0	0	MUC12	0.0005071	1	1	0	0.4293	NA
chr7	100635336	A/G	NM_001164462.1	missense	112372129	SER,GLY	498/5336	0.471	0	0	0	MUC12	0.007202	1	10	4	0.4445	1.568
chr7	100635364	A/T	NM_001164462.1	missense	0	HIS,LEU	507/5336	-1.39	0	0	0	MUC12	0.001087	1	1	1	0.7275	0.6137
chr7	100635367	T/C	NM_001164462.1	missense	0	LEU,SER	508/5336	0.695	0	0	0	MUC12	0.001101	1	1	1	0.7187	0.6039
chr7	100635375	A/C	NM_001164462.1	missense	10808115	SER,ARG	511/5336	0.695	0.41	0.51	0.53	MUC12	0.4979	6.982e-05	621	348	0.06868	1.186
chr7	100635379	T/C	NM_001164462.1	missense	0	MET,THR	512/5336	-0.517	0	0	0	MUC12	0.002809	1	3	1	0.6127	1.781
chr7	100635395	C/T	NM_001164462.1	coding-synonymous	0	none	517/5336	-1.39	0	0	0	MUC12	0.004032	1	1	0	0.4101	NA
chr7	100635535	C/T	NM_001164462.1	missense	35240454	SER,PHE	564/5336	0.695	0.09	0.2	0.13	MUC12	0.2045	0.5381	5	4	0.572	0.6522
chr7	100635574	A/C	NM_001164462.1	missense	200044038	TYR,SER	577/5336	-0.517	0	0	0	MUC12	0.02778	1	0	1	0.102	0
chr7	100635598	G/A	NM_001164462.1	missense	0	GLY,ASP	585/5336	-1.39	0	0	0	MUC12	0.008475	1	0	1	0.2415	0
chr7	100635661	C/T	NM_001164462.1	missense	10953313	MET,THR	606/5336	0.471	0.77	0.79	0.74	MUC12	0.2647	1	6	3	0.5772	1.571
chr7	100635679	C/G	NM_001164462.1	missense	10953314	THR,SER	612/5336	-1.39	0.4	0.39	0.52	MUC12	0.07143	1	0	1	0.3688	0
chr7	100635710	C/T	NM_001164462.1	coding-synonymous	0	none	622/5336	0.695	0	0	0	MUC12	0.0004348	1	1	0	0.4302	NA
chr7	100635711	G/A	NM_001164462.1	missense	0	GLY,SER	623/5336	-1.39	0	0	0	MUC12	0.0004405	1	1	0	0.4304	NA
chr7	100635767	G/C	NM_001164462.1	missense	34214710	LYS,ASN	641/5336	-0.925	0.09	0.2	0.13	MUC12	0.1473	0.005213	197	125	0.6786	0.9499
chr7	100635770	C/T	NM_001164462.1	coding-synonymous	0	none	642/5336	0.463	0	0	0	MUC12	0.0004444	1	1	0	0.4349	NA
chr7	100635781	C/A	NM_001164462.1	missense	192297724	ALA,GLU	646/5336	0.463	0.0028	0.02	0	MUC12	0.0004596	1	0	1	0.2028	0
chr7	100635814	C/T	NM_001164462.1	missense	184992838	PRO,LEU	657/5336	-0.925	0.01	0	0.0026	MUC12	0.001772	1	2	3	0.3223	0.4164
chr7	100635830	C/T	NM_001164462.1	coding-synonymous	0	none	662/5336	-0.925	0	0	0	MUC12	0.0003579	1	1	0	0.4328	NA
chr7	100635835	G/C	NM_001164462.1	missense	189499726	SER,THR	664/5336	0.463	0	0.002	0	MUC12	0.001073	1	2	1	0.8642	1.233
chr7	100635844	C/T	NM_001164462.1	missense	0	SER,LEU	667/5336	0.463	0	0	0	MUC12	0.0007179	1	1	1	0.731	0.6177
chr7	100635858	C/G	NM_001164462.1	missense	0	HIS,ASP	672/5336	NA	0	0	0	MUC12	0.001426	1	4	0	0.1145	NA
chr7	100635880	C/A	NM_001164462.1	missense	200896835	THR,ASN	679/5336	0.695	0	0	0	MUC12	0.0003574	1	0	1	0.2023	0
chr7	100635889	T/A	NM_001164462.1	missense	0	LEU,HIS	682/5336	-1.39	0	0	0	MUC12	0.0007943	1	0	2	0.07197	0
chr7	100635890	C/T	NM_001164462.1	coding-synonymous	35002853	none	682/5336	-1.39	0.09	0.2	0.13	MUC12	0.1697	0.3705	264	167	0.6817	0.9564
chr7	100635905	G/A	NM_001164462.1	coding-synonymous	0	none	687/5336	-1.39	0	0	0	MUC12	0.00124	1	1	2	0.316	0.3127
chr7	100635906	A/G	NM_001164462.1	missense	0	THR,ALA	688/5336	-0.687	0	0	0	MUC12	0.001265	1	1	2	0.318	0.3141
chr7	100635917	C/G	NM_001164462.1	missense	0	SER,ARG	691/5336	-0.962	0	0	0	MUC12	0.003836	1	6	3	0.7795	1.219
chr7	100636264	C/T	NM_001164462.1	missense	0	THR,MET	807/5336	-0.962	0	0	0	MUC12	0.0003467	1	1	0	0.4255	NA
chr7	100636265	G/A	NM_001164462.1	coding-synonymous	0	none	807/5336	-0.962	0	0	0	MUC12	0.0003477	1	1	0	0.4258	NA
chr7	100636271	G/A	NM_001164462.1	coding-synonymous	0	none	809/5336	0.481	0	0	0	MUC12	0.000347	1	0	1	0.2097	0
chr7	100636278	G/A	NM_001164462.1	missense	201651567	GLY,SER	812/5336	-0.962	0	0	0	MUC12	0.002458	1	3	4	0.3237	0.4781
chr7	100636285	C/T	NM_001164462.1	missense	201530219	THR,ILE	814/5336	0.481	0	0	0	MUC12	0.002102	1	3	3	0.5739	0.634
chr7	100636286	C/G	NM_001164462.1	coding-synonymous	0	none	814/5336	0.481	0	0	0	MUC12	0.002089	1	5	1	0.2656	3.175
chr7	100636291	C/T	NM_001164462.1	missense	0	THR,MET	816/5336	0.481	0	0	0	MUC12	0.0014	1	4	0	0.1123	NA
chr7	100636325	T/C	NM_001164462.1	coding-synonymous	0	none	827/5336	-0.69	0	0	0	MUC12	0.008821	0.004503	14	11	0.5777	0.7986
chr7	100636327	G/A	NM_001164462.1	missense	199830571	SER,ASN	828/5336	-0.962	0	0	0	MUC12	0.0006964	1	2	0	0.2608	NA
chr7	100636328	T/C	NM_001164462.1	coding-synonymous	0	none	828/5336	0.481	0	0	0	MUC12	0.0003492	1	0	1	0.2087	0
chr7	100636331	C/T	NM_001164462.1	coding-synonymous	0	none	829/5336	-0.69	0	0	0	MUC12	0.001743	1	3	2	0.955	0.9498
chr7	100636366	G/A	NM_001164462.1	missense	0	SER,ASN	841/5336	-1.05	0	0	0	MUC12	0.003945	2.929e-06	2	2	0.7208	0.7003
chr7	100636383	G/A	NM_001164462.1	missense	200317318	VAL,ILE	847/5336	-0.964	0	0	0	MUC12	0.027	2.327e-23	19	6	0.06591	2.331
chr7	100636408	G/A	NM_001164462.1	missense	142190605	ARG,HIS	855/5336	-1.43	0	0	0	MUC12	0.003538	0.003542	1	2	0.3708	0.3501
chr7	100636551	C/T	NM_001164462.1	missense	0	PRO,SER	903/5336	0.83	0	0	0	MUC12	0.1897	0.5496	4	7	0.2574	0.4615
chr7	100636648	C/T	NM_001164462.1	missense	0	SER,PHE	935/5336	0.713	0	0	0	MUC12	0.025	1	1	0	0.4574	NA
chr7	100636649	T/A/C	NM_001164462.1	coding-synonymous	0	none	935/5336	-1.43	0	0	0	MUC12	NA	NA	NA	NA	NA	NA
chr7	100636722	C/G	NM_001164462.1	missense	201822262	VAL,LEU	960/5336	-0.979	0	0	0	MUC12	0.3438	1.243e-10	98	67	0.2556	1.248
chr7	100636853	A/G	NM_001164462.1	coding-synonymous	146543573	none	1003/5336	-1.54	0.07	0.24	0.11	MUC12	0.003632	1.652e-05	6	0	0.04319	NA
chr7	100636856	A/G	NM_001164462.1	coding-synonymous	0	none	1004/5336	-1.54	0	0	0	MUC12	0.4722	0.0003762	8	9	0.7652	1.222
chr7	100636960	C/T	NM_001164462.1	missense	0	THR,ILE	1039/5336	-0.218	0	0	0	MUC12	0.09091	1	4	2	0.75	1.333
chr7	100637178	A/G	NM_001164462.1	missense	0	THR,ALA	1112/5336	-1.43	0	0	0	MUC12	0.000744	1	0	1	0.2194	0
chr7	100637179	C/A/G	NM_001164462.1	missense	0	THR,ASN,SER	1112/5336	-0.475	0	0	0	MUC12	NA	NA	NA	NA	NA	NA
chr7	100637193	A/C	NM_001164462.1	missense	77621644	PRO,THR	1117/5336	0.109	0	0	0	MUC12	0.3413	8.959e-35	248	182	0.1948	0.855
chr7	100637213	G/A	NM_001164462.1	coding-synonymous	189132171	none	1123/5336	0.713	0	0	0	MUC12	0.001795	1	0	2	0.08554	0
chr7	100637271	G/C	NM_001164462.1	missense	0	VAL,LEU	1143/5336	0.713	0	0	0	MUC12	0.0007519	1	0	1	0.2306	0
chr7	100637319	A/G	NM_001164462.1	missense	0	THR,ALA	1159/5336	0.713	0	0	0	MUC12	0.00289	1	1	0	0.381	NA
chr7	100637368	A/G	NM_001164462.1	missense	199901006	HIS,ARG	1175/5336	-1.43	0	0	0	MUC12	0.003125	1	1	0	0.3771	NA
chr7	100637599	G/C	NM_001164462.1	missense	0	GLY,ALA	1252/5336	-0.979	0	0	0	MUC12	0.0008681	1	1	0	0.4096	NA
chr7	100637605	A/C	NM_001164462.1	missense	200925391	LYS,THR	1254/5336	-1.43	0	0	0	MUC12	0.08718	0.004659	31	37	0.01273	0.5335
chr7	100637618	C/A	NM_001164462.1	coding-synonymous	0	none	1258/5336	-1.02	0	0	0	MUC12	0.0008913	1	1	0	0.4095	NA
chr7	100637639	C/T	NM_001164462.1	coding-synonymous	138488589	none	1265/5336	-1.43	0	0	0	MUC12	0.09214	0.5577	42	33	0.6478	0.8944
chr7	100637649	T/A	NM_001164462.1	missense	0	SER,THR	1269/5336	0.713	0	0	0	MUC12	0.001887	1	0	2	0.08787	0
chr7	100637664	C/A	NM_001164462.1	missense	0	LEU,ILE	1274/5336	-0.397	0	0	0	MUC12	0.3061	1.62e-08	143	78	0.09399	1.323
chr7	100637673	A/G	NM_001164462.1	missense	0	SER,GLY	1277/5336	0.49	0	0	0	MUC12	0.3691	0.8163	161	90	0.1166	1.293
chr7	100637681	C/T	NM_001164462.1	coding-synonymous	0	none	1279/5336	-0.979	0	0	0	MUC12	0.364	1	155	102	0.4952	1.115
chr7	100637686	C/T	NM_001164462.1	missense	0	THR,ILE	1281/5336	0.49	0	0	0	MUC12	0.3879	0.1423	166	104	0.272	1.191
chr7	100637693	T/G	NM_001164462.1	coding-synonymous	0	none	1283/5336	-0.979	0	0	0	MUC12	0.4149	0.003339	165	113	0.3033	1.178
chr7	100637810	C/T	NM_001164462.1	coding-synonymous	0	none	1322/5336	-0.998	0	0	0	MUC12	0.004808	1	0	1	0.2048	0
chr7	100637839	C/G	NM_001164462.1	missense	202092843	PRO,ARG	1332/5336	0.722	0	0	0	MUC12	0.0101	1	2	0	0.2619	NA
chr7	100638705	C/G	NM_001164462.1	missense	77884908	GLY,ARG	1621/5336	-0.917	0	0	0	MUC12	0.09375	1	3	0	0.4917	NA
chr7	100638739	C/T	NM_001164462.1	missense	0	SER,PHE	1632/5336	0.936	0	0	0	MUC12	0.03571	1	1	0	0.7776	NA
chr7	100638740	T/A	NM_001164462.1	coding-synonymous	0	none	1632/5336	-1.87	0	0	0	MUC12	0.02941	1	1	0	0.7109	NA
chr7	100638828	C/T	NM_001164462.1	missense	56914801	PRO,SER	1662/5336	-2.34	0	0	0	MUC12	0.08763	0.5357	7	10	0.148	0.48
chr7	100638856	A/G	NM_001164462.1	missense	76496013	HIS,ARG	1671/5336	-1.4	0	0	0	MUC12	0.2442	0.04425	217	139	0.8719	0.98
chr7	100638862	C/G	NM_001164462.1	missense	0	THR,ARG	1673/5336	0.702	0	0	0	MUC12	0.002128	1	2	1	0.8633	1.234
chr7	100638887	A/C	NM_001164462.1	coding-synonymous	4729634	none	1681/5336	-0.556	0.05	0.002	0.04	MUC12	0.08026	0.7966	69	44	0.9452	0.9863
chr7	100638889	G/A	NM_001164462.1	missense	189580689	ARG,HIS	1682/5336	-1.95	0	0	0.0013	MUC12	0.001437	1	1	1	0.7415	0.6295
chr7	100638941	G/C	NM_001164462.1	missense	116336397	MET,ILE	1699/5336	-1.48	0	0.02	0	MUC12	0.007812	0.03859	10	1	0.04421	6.32
chr7	100638951	C/T	NM_001164462.1	missense	0	PRO,SER	1703/5336	-2.38	0	0	0	MUC12	0.0004817	1	1	0	0.4284	NA
chr7	100638952	C/G	NM_001164462.1	missense	0	PRO,ARG	1703/5336	0.062	0	0	0	MUC12	0.000484	1	1	0	0.4313	NA
chr7	100638967	C/G	NM_001164462.1	missense	0	ALA,GLY	1708/5336	1.19	0	0	0	MUC12	0.008738	1	6	3	0.7604	1.241
chr7	100638995	C/T	NM_001164462.1	coding-synonymous	0	none	1717/5336	-2.38	0	0	0	MUC12	0.0009488	1	0	1	0.2044	0
chr7	100639004	G/A	NM_001164462.1	coding-synonymous	0	none	1720/5336	-2.38	0	0	0	MUC12	0.003247	1	1	2	0.3032	0.3037
chr7	100639012	C/T	NM_001164462.1	missense	55638317	THR,ILE	1723/5336	0.235	0	0	0	MUC12	0.3166	6.587e-25	146	87	0.8691	1.027
chr7	100639018	C/G	NM_001164462.1	missense	0	THR,ARG	1725/5336	-0.976	0	0	0	MUC12	0.03207	1	13	14	0.1182	0.5466
chr7	100639022	C/G/A	NM_001164462.1	coding-synonymous	202002951	none	1726/5336	-2.08	0	0	0	MUC12	NA	NA	NA	NA	NA	NA
chr7	100639032	G/C	NM_001164462.1	missense	0	ALA,PRO	1730/5336	-2.08	0	0	0	MUC12	0.001996	1	1	1	0.7292	0.6155
chr7	100639037	C/T	NM_001164462.1	coding-synonymous	0	none	1731/5336	-1.04	0	0	0	MUC12	0.002101	1	1	1	0.7074	0.5913
chr7	100639040	C/T	NM_001164462.1	coding-synonymous	28459498	none	1732/5336	-0.756	0	0	0	MUC12	0.2786	3.673e-20	144	85	0.8888	0.9777
chr7	100639046	C/A	NM_001164462.1	coding-synonymous	0	none	1734/5336	1.04	0	0	0	MUC12	0.04119	1	17	12	0.7321	0.8765
chr7	100639049	G/C	NM_001164462.1	missense	56357244	LEU,PHE	1735/5336	-0.707	0	0	0	MUC12	0.2742	5.657e-20	145	87	0.9739	1.005
chr7	100639053	C/T	NM_001164462.1	missense	0	ARG,CYS	1737/5336	-2.08	0	0	0	MUC12	0.001923	1	2	0	0.2612	NA
chr7	100639054	G/A	NM_001164462.1	missense	56353590	ARG,HIS	1737/5336	-2.08	0	0	0	MUC12	0.1576	9.09e-06	85	48	0.5526	1.124
chr7	100639900	C/T	NM_001164462.1	missense	0	THR,ILE	2019/5336	0.891	0	0	0	MUC12	0.001055	1	1	0	0.4111	NA
chr7	100639954	C/T	NM_001164462.1	missense	0	THR,ILE	2037/5336	-0.12	0	0	0	MUC12	0.001004	1	1	0	0.4105	NA
chr7	100640021	A/G	NM_001164462.1	coding-synonymous	200367091	none	2059/5336	-1.58	0	0	0	MUC12	0.2857	0.5053	3	5	0.9007	1.114
chr7	100641085	A/G	NM_001164462.1	missense	0	GLN,ARG	2414/5336	-0.864	0	0	0	MUC12	0.0003757	1	1	0	0.4327	NA
chr7	100641088	C/G	NM_001164462.1	missense	0	PRO,ARG	2415/5336	0.471	0	0	0	MUC12	0.01022	1	12	10	0.5048	0.7511
chr7	100641097	C/T	NM_001164462.1	missense	0	THR,MET	2418/5336	-0.942	0	0	0	MUC12	0.0003663	1	0	1	0.2079	0
chr7	100641110	A/G	NM_001164462.1	coding-synonymous	0	none	2422/5336	-1.31	0	0	0	MUC12	0.5	0	857	534	1	1
chr7	100641130	C/T	NM_001164462.1	missense	0	THR,MET	2429/5336	-0.517	0	0	0	MUC12	0.0003639	1	1	0	0.4259	NA
chr7	100641132	C/A	NM_001164462.1	missense	201784220	PRO,THR	2430/5336	-1.22	0	0	0	MUC12	0.0007974	1	1	1	0.7385	0.6262
chr7	100642492	G/C	NM_001164462.1	missense	0	SER,THR	2883/5336	-0.2	0	0	0	MUC12	0.009709	1	1	1	0.7897	0.686
chr7	100642496	A/C	NM_001164462.1	coding-synonymous	0	none	2884/5336	-0.944	0	0	0	MUC12	0.009709	1	1	1	0.7897	0.686
chr7	100642505	T/C	NM_001164462.1	coding-synonymous	0	none	2887/5336	-0.944	0	0	0	MUC12	0.004717	1	0	1	0.2432	0
chr7	100642532	A/G	NM_001164462.1	coding-synonymous	146028281	none	2896/5336	-1.1	0	0	0	MUC12	0.03804	1	5	2	0.4854	1.796
chr7	100642578	G/A	NM_001164462.1	missense	150663274	ALA,THR	2912/5336	-0.83	0	0	0	MUC12	0.009615	1	2	0	0.2612	NA
chr7	100643344	G/T	NM_001164462.1	missense	0	SER,ILE	3167/5336	0.86	0	0	0	MUC12	0.004975	1	2	0	0.2392	NA
chr7	100643351	C/A	NM_001164462.1	coding-synonymous	0	none	3169/5336	-1.72	0	0	0	MUC12	0.009302	1	2	2	0.7109	0.6905
chr7	100643367	C/T	NM_001164462.1	coding-synonymous	201753919	none	3175/5336	-1.72	0	0	0	MUC12	0.006944	1	2	1	0.7933	1.378
chr7	100643575	C/T	NM_001164462.1	missense	78462843	THR,ILE	3244/5336	0.109	0	0	0	MUC12	0.003044	1	6	2	0.4317	1.882
chr7	100643594	T/A	NM_001164462.1	coding-synonymous	138085556	none	3250/5336	-0.789	0	0	0	MUC12	0.01453	9.645e-05	27	11	0.1977	1.584
chr7	100645781	G/A	NM_001164462.1	coding-synonymous	145380029	none	3979/5336	0.713	0	0	0	MUC12	0.001468	1	2	2	0.6467	0.6346
chr7	100645825	C/A	NM_001164462.1	missense	184183841	THR,LYS	3994/5336	0.49	0	0	0	MUC12	0.08576	0.0001247	120	80	0.7077	0.945
chr7	100645834	A/G	NM_001164462.1	missense	144528934	HIS,ARG	3997/5336	-0.979	0	0	0	MUC12	0.007317	1	9	6	0.9629	0.9757
chr7	100646050	C/A	NM_001164462.1	missense	0	THR,LYS	4069/5336	-1.8	0	0	0	MUC12	0.001253	1	1	0	0.43	NA
chr7	100646055	A/G	NM_001164462.1	missense	147239420	THR,ALA	4071/5336	-1.8	0	0	0	MUC12	0.002717	1	0	2	0.06752	0
chr7	100646081	T/A	NM_001164462.1	coding-synonymous	0	none	4079/5336	-1.8	0	0	0	MUC12	0.001247	1	0	1	0.2051	0
chr7	100646107	A/G	NM_001164462.1	missense	0	ASP,GLY	4088/5336	-1.8	0	0	0	MUC12	0.001672	1	0	1	0.257	0
chr7	100646163	T/A	NM_001164462.1	missense	200736809	TYR,ASN	4107/5336	-1.06	0	0	0	MUC12	0.006969	0.01046	3	1	0.4209	2.463
chr7	100646580	G/A	NM_001164462.1	missense	201150842	ALA,THR	4246/5336	-1.6	0	0	0	MUC12	0.01562	1	1	0	0.3438	NA
chr7	100646712	A/C	NM_001164462.1	missense	200964046	ASN,HIS	4290/5336	1.02	0	0	0	MUC12	0.001582	1	0	1	0.2618	0
chr7	100646809	G/A	NM_001164462.1	missense	0	ARG,HIS	4322/5336	-0.962	0	0	0	MUC12	0.001343	1	3	0	0.1695	NA
chr7	100646811	C/G	NM_001164462.1	missense	0	GLN,GLU	4323/5336	0.481	0	0	0	MUC12	0.0004394	1	1	0	0.4297	NA
chr7	100646824	C/T	NM_001164462.1	missense	201628729	THR,ILE	4327/5336	0.481	0	0	0	MUC12	0.1088	3.699e-05	112	68	0.7892	1.044
chr7	100646846	C/G	NM_001164462.1	missense	0	ASN,LYS	4334/5336	-0.69	0	0	0	MUC12	0.003964	1	5	3	0.9603	1.037
chr7	100646860	C/T	NM_001164462.1	missense	0	THR,ILE	4339/5336	0.481	0	0	0	MUC12	0.0004812	1	0	1	0.2071	0
chr7	100647146	T/C	NM_001164462.1	coding-synonymous	0	none	4434/5336	-0.721	0	0	0	MUC12	0.0008726	1	1	1	0.7296	0.6161
chr7	100647186	A/G	NM_001164462.1	missense	0	ILE,VAL	4448/5336	-0.298	0	0	0	MUC12	0.0004325	1	0	1	0.2028	0
chr7	100647728	A/G	NM_001164462.1	coding-synonymous	0	none	4628/5336	0.637	0	0	0	MUC12	0.002183	1	0	1	0.1678	0
chr7	100647758	A/G	NM_001164462.1	coding-synonymous	191069047	none	4638/5336	-1.27	0.02	0.01	0.01	MUC12	0.002155	1	0	1	0.1757	0
chr7	100647774	C/G	NM_001164462.1	missense	111307353	PRO,ALA	4644/5336	-0.261	0	0	0	MUC12	0.002155	1	1	0	0.4634	NA
chr7	100647819	C/T	NM_001164462.1	missense	11766024	HIS,TYR	4659/5336	-0.525	0.35	0.15	0.46	MUC12	0.2488	8.871e-05	68	40	0.5326	0.8657
chr7	100647823	G/A	NM_001164462.1	missense	0	SER,ASN	4660/5336	0.627	0	0	0	MUC12	0.002092	1	1	0	0.4653	NA
chr7	100647875	A/C	NM_001164462.1	coding-synonymous	11766048	none	4677/5336	-0.667	0.5	0.7	0.66	MUC12	0.4662	0.008615	76	62	0.4428	0.8346
chr7	100647920	A/C	NM_001164462.1	coding-synonymous	11772963	none	4692/5336	0.333	0.4	0.39	0.52	MUC12	0.2415	0.002805	40	31	0.9138	1.03
chr7	100647951	A/G	NM_001164462.1	missense	0	THR,ALA	4703/5336	0.588	0	0	0	MUC12	0.000382	1	1	0	0.425	NA
chr7	100647967	T/G	NM_001164462.1	missense	0	ILE,SER	4708/5336	-1.14	0	0	0	MUC12	0.001153	1	1	2	0.3205	0.3158
chr7	100647976	C/G	NM_001164462.1	missense	76020410	SER,CYS	4711/5336	0.294	0.0028	0.002	0.01	MUC12	0.001919	1	3	2	0.9573	0.9522
chr7	100647996	C/T	NM_001164462.1	missense	10249439	PRO,SER	4718/5336	0.82	0	0.02	0	MUC12	0.008514	0.0862	15	7	0.4919	1.37
chr7	100648025	C/T	NM_001164462.1	coding-synonymous	201574648	none	4727/5336	-0.672	0	0	0	MUC12	0.004969	1	8	5	0.9732	1.019
chr7	100648026	A/T	NM_001164462.1	missense	0	THR,SER	4728/5336	-1.19	0	0	0	MUC12	0.0007704	1	1	1	0.7493	0.6387
chr7	100648029	A/G	NM_001164462.1	missense	10953315	ALA,THR	4729/5336	-1.19	0.77	0.77	0.74	MUC12	0.2225	0.2958	341	234	0.4696	0.9326
chr7	100648044	C/G	NM_001164462.1	missense	113022012	LEU,VAL	4734/5336	-0.539	0.01	0.02	0.01	MUC12	0.01266	1	10	6	0.9582	1.028
chr7	100648078	C/T	NM_001164462.1	missense	190457623	SER,PHE	4745/5336	0.49	0	0	0	MUC12	0.001592	1	1	1	0.7277	0.6139
chr7	100648117	C/G	NM_001164462.1	missense	11766125	THR,ARG	4758/5336	-0.979	0.4	0.39	0.52	MUC12	0.4196	0.9345	334	188	0.3203	1.125
chr7	100648373	G/C	NM_001164462.1	coding-synonymous	0	none	4843/5336	-1.33	0	0	0	MUC12	0.0004181	1	1	0	0.4242	NA
chr7	100648374	C/G	NM_001164462.1	missense	0	PRO,ALA	4844/5336	0.663	0	0	0	MUC12	0.000417	1	0	1	0.2097	0
chr7	100648476	T/C	NM_001164462.1	missense	58734835	SER,PRO	4878/5336	-1.88	0.01	0.15	0	MUC12	0.02245	1	39	20	0.4334	1.243
chr7	100648547	T/A	NM_001164462.1	coding-synonymous	0	none	4901/5336	-1.88	0	0	0	MUC12	0.000384	1	1	0	0.4259	NA
chr7	100648583	C/T	NM_001164462.1	coding-synonymous	61730249	none	4913/5336	-1.88	0	0.01	0	MUC12	0.001883	1	3	2	0.9609	0.9561
chr7	100648604	A/T	NM_001164462.1	missense	201006805	LEU,PHE	4920/5336	-1.88	0	0	0	MUC12	0.003003	1	6	2	0.4196	1.912
chr7	100648713	C/T	NM_001164462.1	missense	0	LEU,PHE	4957/5336	0.716	0	0	0	MUC12	0.0003587	1	1	0	0.4278	NA
chr7	100648836	T/C	NM_001164462.1	intron	0	none	NA	1.49	0	0	0	MUC12	0.000339	1	1	0	0.428	NA
chr7	100648867	C/T	NM_001164462.1	intron	6964773	none	NA	0.568	0.01	0.01	0.05	MUC12	0.02983	0.1374	51	37	0.4973	0.8618
chr7	100648875	A/T	NM_001164462.1	intron	6964653	none	NA	-2.44	0.1	0.31	0.14	MUC12	0.1989	0.04021	358	226	0.9068	0.989
chr7	100649758	G/T	NM_001164462.1	missense	0	CYS,PHE	4988/5336	2.83	0	0	0	MUC12	0.001037	1	3	0	0.1702	NA
chr7	100651910	C/T	NM_001164462.1	intron	0	none	NA	2.9	0	0	0	MUC12	0.1585	9.343e-14	204	120	0.6785	1.053
chr7	100652085	C/T	NM_001164462.1	intron	193022881	none	NA	-3.58	0.0028	0.01	0	MUC12	0.002436	1	7	0	0.03561	NA
chr7	100652107	C/T	NM_001164462.1	intron	112142057	none	NA	1.21	0.01	0.07	0	MUC12	0.01914	0.0135	32	23	0.6077	0.868
chr7	100652384	C/T	NM_001164462.1	coding-synonymous	142500707	none	5065/5336	-0.921	0.0028	0.01	0.0026	MUC12	0.0003439	1	1	0	0.4279	NA
chr7	100652430	C/T	NM_001164462.1	missense	184112270	ARG,TRP	5081/5336	1.58	0.0028	0	0	MUC12	0.001721	0.003441	4	1	0.3923	2.519
chr7	100656095	G/A	NM_001164462.1	intron	202006462	none	NA	-0.885	0	0	0	MUC12	0.0007294	1	2	0	0.2621	NA
chr7	100656165	T/A	NM_001164462.1	missense	0	PHE,ILE	5157/5336	-2.41	0	0	0	MUC12	0.0003506	1	1	0	0.4281	NA
chr7	100656178	G/A	NM_001164462.1	intron	74570695	none	NA	-1.4	0.02	0.01	0.04	MUC12	0.03641	1	61	43	0.597	0.8983
chr7	100656361	G/A	NM_001164462.1	coding-synonymous	112092593	none	5192/5336	-7.25	0.01	0.07	0	MUC12	0.01897	0.0125	32	22	0.7584	0.9176
chr7	100656424	G/A	NM_001164462.1	splice-5	0	none	NA	3.93	0	0	0	MUC12	0.0003514	1	1	0	0.428	NA
chr7	100657248	C/T	NM_001164462.1	coding-synonymous	141573081	none	5231/5336	1.95	0.0028	0	0.01	MUC12	0.008521	1	18	7	0.278	1.617
chr7	100657272	C/T	NM_001164462.1	coding-synonymous	187277419	none	5239/5336	-5.42	0	0	0.0013	MUC12	0.0003388	1	1	0	0.4283	NA
chr7	100658951	C/T	NM_001164462.1	stop-gained	0	GLN,stop	5286/5336	2.36	0	0	0	MUC12	0.0003404	1	1	0	0.4285	NA
chr7	100658958	C/T	NM_001164462.1	missense	0	THR,MET	5288/5336	-0.384	0	0	0	MUC12	0.0003408	1	1	0	0.4286	NA
chr7	100660920	G/A	NM_001164462.1	coding-synonymous	138586862	none	5314/5336	0.149	0	0.02	0	MUC12	0.001514	1	3	1	0.5719	1.9
chr7	100660957	C/T	NM_001164462.1	intron	0	none	NA	0.767	0	0	0	MUC12	0.0004095	1	0	1	0.2053	0
chr7	100661867	G/A	NM_001164462.1	intron	0	none	NA	-3.38	0	0	0	MUC12	0.002414	1	4	3	0.8058	0.8288
chr7	100661902	A/G	NM_001164462.1	coding-synonymous	0	none	5331/5336	0.869	0	0	0	MUC12	0.0003455	1	1	0	0.4295	NA
chr9	6241647	G/C	NM_001199640.1	intron	73639584	none	NA	-2.42	0.01	0.08	0	IL33	0.03889	0.7211	69	43	0.9614	1.01
chr9	6241647	G/C	NM_001199641.1	intron	73639584	none	NA	-2.42	0.01	0.08	0	IL33	0.03889	0.7211	69	43	0.9614	1.01
chr9	6241647	G/C	NM_033439.3	intron	73639584	none	NA	-2.42	0.01	0.08	0	IL33	0.03889	0.7211	69	43	0.9614	1.01
chr9	6241765	C/A	NM_001199640.1	missense	0	ALA,ASP	24/229	0.31	0	0	0	IL33	0.0003524	1	1	0	0.4269	NA
chr9	6241765	C/A	NM_001199641.1	missense	0	ALA,ASP	24/145	0.31	0	0	0	IL33	0.0003524	1	1	0	0.4269	NA
chr9	6241765	C/A	NM_033439.3	missense	0	ALA,ASP	24/271	0.31	0	0	0	IL33	0.0003524	1	1	0	0.4269	NA
chr9	6241778	G/C	NM_001199640.1	missense	0	LYS,ASN	28/229	-0.897	0	0	0	IL33	0.0003526	1	1	0	0.4266	NA
chr9	6241778	G/C	NM_001199641.1	missense	0	LYS,ASN	28/145	-0.897	0	0	0	IL33	0.0003526	1	1	0	0.4266	NA
chr9	6241778	G/C	NM_033439.3	missense	0	LYS,ASN	28/271	-0.897	0	0	0	IL33	0.0003526	1	1	0	0.4266	NA
chr9	6241785	A/G	NM_001199640.1	missense-near-splice	0	LYS,GLU	31/229	1.96	0	0	0	IL33	0.005297	1	12	3	0.136	2.536
chr9	6241785	A/G	NM_001199641.1	missense-near-splice	0	ASN,ASP	31/145	1.96	0	0	0	IL33	0.005297	1	12	3	0.136	2.536
chr9	6241785	A/G	NM_033439.3	missense-near-splice	0	LYS,GLU	31/271	1.96	0	0	0	IL33	0.005297	1	12	3	0.136	2.536
chr9	6250600	G/T	NM_001199640.1	splice-5	141509242	none	NA	4.28	0	0	0.0013	IL33	0.0003968	1	0	1	0.2053	0	inconclusive - PCR failed
chr9	6250600	G/T	NM_001199641.1	intron	141509242	none	NA	4.28	0	0	0.0013	IL33	0.0003968	1	0	1	0.2053	0
chr9	6250600	G/T	NM_033439.3	splice-5	141509242	none	NA	4.28	0	0	0.0013	IL33	0.0003968	1	0	1	0.2053	0	inconclusive - PCR failed
chr9	6250612	G/A	NM_001199640.1	intron	0	none	NA	-1.4	0	0	0	IL33	0.0003994	1	0	1	0.2069	0
chr9	6250612	G/A	NM_001199641.1	intron	0	none	NA	-1.4	0	0	0	IL33	0.0003994	1	0	1	0.2069	0
chr9	6250612	G/A	NM_033439.3	intron	0	none	NA	-1.4	0	0	0	IL33	0.0003994	1	0	1	0.2069	0
chr9	6251153	A/G	NM_001199640.1	coding-synonymous	0	none	77/229	1.38	0	0	0	IL33	0.0003737	1	1	0	0.4259	NA
chr9	6251153	A/G	NM_001199641.1	intron	0	none	NA	1.38	0	0	0	IL33	0.0003737	1	1	0	0.4259	NA
chr9	6251153	A/G	NM_033439.3	coding-synonymous	0	none	77/271	1.38	0	0	0	IL33	0.0003737	1	1	0	0.4259	NA
chr9	6251210	T/C	NM_001199640.1	coding-synonymous	141706220	none	96/229	-2.6	0	0	0	IL33	0.0003751	1	1	0	0.4289	NA
chr9	6251210	T/C	NM_001199641.1	intron	141706220	none	NA	-2.6	0	0	0	IL33	0.0003751	1	1	0	0.4289	NA
chr9	6251210	T/C	NM_033439.3	coding-synonymous	141706220	none	96/271	-2.6	0	0	0	IL33	0.0003751	1	1	0	0.4289	NA
chr9	6251275	G/C	NM_001199640.1	intron	0	none	NA	3.24	0	0	0	IL33	0.0003494	1	0	1	0.2062	0
chr9	6251275	G/C	NM_001199641.1	intron	0	none	NA	3.24	0	0	0	IL33	0.0003494	1	0	1	0.2062	0
chr9	6251275	G/C	NM_033439.3	intron	0	none	NA	3.24	0	0	0	IL33	0.0003494	1	0	1	0.2062	0
chr9	6251299	G/A	NM_001199640.1	intron	138828591	none	NA	-4.9	0	0	0.01	IL33	0.005241	1	8	7	0.5148	0.7143
chr9	6251299	G/A	NM_001199641.1	intron	138828591	none	NA	-4.9	0	0	0.01	IL33	0.005241	1	8	7	0.5148	0.7143
chr9	6251299	G/A	NM_033439.3	intron	138828591	none	NA	-4.9	0	0	0.01	IL33	0.005241	1	8	7	0.5148	0.7143
chr9	6251324	G/T	NM_001199640.1	intron	0	none	NA	-1.55	0	0	0	IL33	0.0003497	1	0	1	0.2058	0
chr9	6251324	G/T	NM_001199641.1	intron	0	none	NA	-1.55	0	0	0	IL33	0.0003497	1	0	1	0.2058	0
chr9	6251324	G/T	NM_033439.3	intron	0	none	NA	-1.55	0	0	0	IL33	0.0003497	1	0	1	0.2058	0
chr9	6252814	A/G	NM_001199640.1	intron	0	none	NA	0.137	0	0	0	IL33	0.0007008	1	0	2	0.07489	0
chr9	6252814	A/G	NM_001199641.1	intron	0	none	NA	0.137	0	0	0	IL33	0.0007008	1	0	2	0.07489	0
chr9	6252814	A/G	NM_033439.3	intron	0	none	NA	0.137	0	0	0	IL33	0.0007008	1	0	2	0.07489	0
chr9	6252838	T/G	NM_001199640.1	intron	0	none	NA	1.33	0	0	0	IL33	0.0003509	1	0	1	0.2071	0
chr9	6252838	T/G	NM_001199641.1	intron	0	none	NA	1.33	0	0	0	IL33	0.0003509	1	0	1	0.2071	0
chr9	6252838	T/G	NM_033439.3	intron	0	none	NA	1.33	0	0	0	IL33	0.0003509	1	0	1	0.2071	0
chr9	6252979	G/T	NM_001199640.1	intron	145823952	none	NA	-6.02	0	0.03	0	IL33	0.002155	1	0	2	0.07014	0
chr9	6252979	G/T	NM_001199641.1	intron	145823952	none	NA	-6.02	0	0.03	0	IL33	0.002155	1	0	2	0.07014	0
chr9	6252979	G/T	NM_033439.3	missense	145823952	ASP,TYR	153/271	-6.02	0	0.03	0	IL33	0.002155	1	0	2	0.07014	0
chr9	6253571	C/T	NM_001199640.1	coding-synonymous	10975519	none	121/229	2.53	0.43	0.41	0.32	IL33	0.3653	0.06986	658	400	0.4674	1.059
chr9	6253571	C/T	NM_001199641.1	coding-synonymous	10975519	none	37/145	2.53	0.43	0.41	0.32	IL33	0.3653	0.06986	658	400	0.4674	1.059
chr9	6253571	C/T	NM_033439.3	coding-synonymous	10975519	none	163/271	2.53	0.43	0.41	0.32	IL33	0.3653	0.06986	658	400	0.4674	1.059
chr9	6254442	T/C	NM_001199640.1	intron	0	none	NA	3.33	0	0	0	IL33	0.0003472	1	0	1	0.2073	0
chr9	6254442	T/C	NM_001199641.1	intron	0	none	NA	3.33	0	0	0	IL33	0.0003472	1	0	1	0.2073	0
chr9	6254442	T/C	NM_033439.3	intron	0	none	NA	3.33	0	0	0	IL33	0.0003472	1	0	1	0.2073	0
chr9	6254544	C/G	NM_001199640.1	missense	35277373	HIS,GLN	159/229	-3.06	0	0.02	0	IL33	0.0007331	1	1	1	0.7481	0.6372
chr9	6254544	C/G	NM_001199641.1	missense	35277373	HIS,GLN	75/145	-3.06	0	0.02	0	IL33	0.0007331	1	1	1	0.7481	0.6372
chr9	6254544	C/G	NM_033439.3	missense	35277373	HIS,GLN	201/271	-3.06	0	0.02	0	IL33	0.0007331	1	1	1	0.7481	0.6372
chr9	6254568	A/T	NM_001199640.1	intron	75228791	none	NA	-0.317	0.41	0.39	0.3	IL33	0.3602	0.02833	604	360	0.3303	1.084
chr9	6254568	A/T	NM_001199641.1	intron	75228791	none	NA	-0.317	0.41	0.39	0.3	IL33	0.3602	0.02833	604	360	0.3303	1.084
chr9	6254568	A/T	NM_033439.3	intron	75228791	none	NA	-0.317	0.41	0.39	0.3	IL33	0.3602	0.02833	604	360	0.3303	1.084
chr9	6254582	T/C	NM_001199640.1	intron	202245209	none	NA	-0.47	0	0	0	IL33	0.0003658	1	0	1	0.2095	0
chr9	6254582	T/C	NM_001199641.1	intron	202245209	none	NA	-0.47	0	0	0	IL33	0.0003658	1	0	1	0.2095	0
chr9	6254582	T/C	NM_033439.3	intron	202245209	none	NA	-0.47	0	0	0	IL33	0.0003658	1	0	1	0.2095	0
chr9	6255967	G/C	NM_001199640.1	splice-3	146597587	none	NA	5.12	0	0	0.0026	IL33	0.001048	1	2	1	0.8425	1.275	validated
chr9	6255967	G/C	NM_001199641.1	splice-3	146597587	none	NA	5.12	0	0	0.0026	IL33	0.001048	1	2	1	0.8425	1.275	validated
chr9	6255967	G/C	NM_033439.3	splice-3	146597587	none	NA	5.12	0	0	0.0026	IL33	0.001048	1	2	1	0.8425	1.275	validated
chr9	6256078	T/A	NM_001199640.1	coding-synonymous	35375147	none	199/229	-3.41	0.0028	0	0.0013	IL33	0.001068	1	1	2	0.322	0.3168
chr9	6256078	T/A	NM_001199641.1	coding-synonymous	35375147	none	115/145	-3.41	0.0028	0	0.0013	IL33	0.001068	1	1	2	0.322	0.3168
chr9	6256078	T/A	NM_033439.3	coding-synonymous	35375147	none	241/271	-3.41	0.0028	0	0.0013	IL33	0.001068	1	1	2	0.322	0.3168
chr9	6256144	C/G	NM_001199640.1	missense	16924241	ILE,MET	221/229	-1.29	0	0.04	0	IL33	0.01184	1	14	12	0.3821	0.7086
chr9	6256144	C/G	NM_001199641.1	missense	16924241	ILE,MET	137/145	-1.29	0	0.04	0	IL33	0.01184	1	14	12	0.3821	0.7086
chr9	6256144	C/G	NM_033439.3	missense	16924241	ILE,MET	263/271	-1.29	0	0.04	0	IL33	0.01184	1	14	12	0.3821	0.7086
chr9	6256169	T/C	NM_001199640.1	utr-3	149473323	none	NA	-6.79	0.0028	0	0	IL33	0.0009634	1	2	0	0.2743	NA
chr9	6256169	T/C	NM_001199641.1	utr-3	149473323	none	NA	-6.79	0.0028	0	0	IL33	0.0009634	1	2	0	0.2743	NA
chr9	6256169	T/C	NM_033439.3	utr-3	149473323	none	NA	-6.79	0.0028	0	0	IL33	0.0009634	1	2	0	0.2743	NA
chr9	6256180	C/T	NM_001199640.1	utr-3	188398710	none	NA	-1.7	0.0028	0	0	IL33	0.004113	1	5	4	0.6695	0.7513
chr9	6256180	C/T	NM_001199641.1	utr-3	188398710	none	NA	-1.7	0.0028	0	0	IL33	0.004113	1	5	4	0.6695	0.7513
chr9	6256180	C/T	NM_033439.3	utr-3	188398710	none	NA	-1.7	0.0028	0	0	IL33	0.004113	1	5	4	0.6695	0.7513
chr10	67680223	C/T	NM_001127384.1	coding-synonymous	115814032	none	851/896	3.98	0.0028	0.02	0	CTNNA3	0.003129	1	8	1	0.08912	5.062
chr10	67680223	C/T	NM_013266.2	coding-synonymous	115814032	none	851/896	3.98	0.0028	0.02	0	CTNNA3	0.003129	1	8	1	0.08912	5.062
chr10	67726468	A/G	NM_001127384.1	missense	0	TYR,HIS	768/896	5.41	0	0	0	CTNNA3	0.0003484	1	1	0	0.427	NA
chr10	67726468	A/G	NM_013266.2	missense	0	TYR,HIS	768/896	5.41	0	0	0	CTNNA3	0.0003484	1	1	0	0.427	NA
chr10	67726514	A/C	NM_001127384.1	intron	2105702	none	NA	-6.53	0.44	0.29	0.26	CTNNA3	0.3876	0.9559	716	408	0.04106	1.174
chr10	67726514	A/C	NM_013266.2	intron	2105702	none	NA	-6.53	0.44	0.29	0.26	CTNNA3	0.3876	0.9559	716	408	0.04106	1.174
chr10	67748543	T/G	NM_001127384.1	coding-synonymous	116662854	none	724/896	3.28	0	0.01	0	CTNNA3	0.002749	1	6	2	0.428	1.891
chr10	67748543	T/G	NM_013266.2	coding-synonymous	116662854	none	724/896	3.28	0	0.01	0	CTNNA3	0.002749	1	6	2	0.428	1.891
chr10	67748574	A/G	NM_001127384.1	intron	200450770	none	NA	1.71	0	0.002	0	CTNNA3	0.002424	1	5	2	0.5862	1.572
chr10	67748574	A/G	NM_013266.2	intron	200450770	none	NA	1.71	0	0.002	0	CTNNA3	0.002424	1	5	2	0.5862	1.572
chr10	67829067	T/G	NM_001127384.1	coding-synonymous-near-splice	143867269	none	720/896	3.98	0	0.002	0	CTNNA3	0.0003465	1	1	0	0.4264	NA
chr10	67829067	T/G	NM_013266.2	coding-synonymous-near-splice	143867269	none	720/896	3.98	0	0.002	0	CTNNA3	0.0003465	1	1	0	0.4264	NA
chr10	67829083	C/T	NM_001127384.1	coding-synonymous	115972723	none	714/896	4.38	0.0028	0.01	0	CTNNA3	0.002426	1	6	1	0.1836	3.804
chr10	67829083	C/T	NM_013266.2	coding-synonymous	115972723	none	714/896	4.38	0.0028	0.01	0	CTNNA3	0.002426	1	6	1	0.1836	3.804
chr10	67829264	T/G	NM_001127384.1	intron	0	none	NA	2.85	0	0	0	CTNNA3	0.001582	1	4	0	0.1131	NA
chr10	67829264	T/G	NM_013266.2	intron	0	none	NA	2.85	0	0	0	CTNNA3	0.001582	1	4	0	0.1131	NA
chr10	67829305	A/G	NM_001127384.1	intron	0	none	NA	-2.28	0	0	0	CTNNA3	0.0003946	1	1	0	0.4278	NA
chr10	67829305	A/G	NM_013266.2	intron	0	none	NA	-2.28	0	0	0	CTNNA3	0.0003946	1	1	0	0.4278	NA
chr10	67862956	G/A	NM_001127384.1	missense	111425421	ARG,CYS	646/896	5.47	0	0	0	CTNNA3	0.001083	1	2	1	0.8466	1.267
chr10	67862956	G/A	NM_013266.2	missense	111425421	ARG,CYS	646/896	5.47	0	0	0	CTNNA3	0.001083	1	2	1	0.8466	1.267
chr10	67863025	A/C	NM_001127384.1	intron	0	none	NA	2.57	0	0	0	CTNNA3	0.03234	0.3972	64	25	0.03733	1.638
chr10	67863025	A/C	NM_013266.2	intron	0	none	NA	2.57	0	0	0	CTNNA3	0.03234	0.3972	64	25	0.03733	1.638
chr10	68040240	G/T	NM_001127384.1	coding-synonymous	10997034	none	624/896	2.72	0.01	0.13	0.01	CTNNA3	0.03313	0.6692	65	31	0.1842	1.341
chr10	68040240	G/T	NM_013266.2	coding-synonymous	10997034	none	624/896	2.72	0.01	0.13	0.01	CTNNA3	0.03313	0.6692	65	31	0.1842	1.341
chr10	68040264	T/A	NM_001127384.1	coding-synonymous	182490263	none	616/896	0.377	0.0028	0	0	CTNNA3	0.003448	1	4	6	0.1672	0.4206
chr10	68040264	T/A	NM_013266.2	coding-synonymous	182490263	none	616/896	0.377	0.0028	0	0	CTNNA3	0.003448	1	4	6	0.1672	0.4206
chr10	68040325	C/T	NM_001127384.1	missense	4548513	SER,ASN	596/896	3.16	0.43	0.72	0.37	CTNNA3	0.4568	0.08047	836	487	0.05022	1.162
chr10	68040325	C/T	NM_013266.2	missense	4548513	SER,ASN	596/896	3.16	0.43	0.72	0.37	CTNNA3	0.4568	0.08047	836	487	0.05022	1.162
chr10	68138874	G/C	NM_001127384.1	intron	0	none	NA	-4.95	0	0	0	CTNNA3	0.0003453	1	1	0	0.4277	NA
chr10	68138874	G/C	NM_013266.2	intron	0	none	NA	-4.95	0	0	0	CTNNA3	0.0003453	1	1	0	0.4277	NA
chr10	68138987	G/A	NM_001127384.1	missense	61737718	THR,MET	552/896	3.71	0.0028	0.11	0	CTNNA3	0.02	0.4467	42	17	0.1221	1.56
chr10	68138987	G/A	NM_013266.2	missense	61737718	THR,MET	552/896	3.71	0.0028	0.11	0	CTNNA3	0.02	0.4467	42	17	0.1221	1.56
chr10	68139031	C/T	NM_001127384.1	coding-synonymous	146900023	none	537/896	-11.5	0	0	0.01	CTNNA3	0.0003388	1	0	1	0.2067	0
chr10	68139031	C/T	NM_013266.2	coding-synonymous	146900023	none	537/896	-11.5	0	0	0.01	CTNNA3	0.0003388	1	0	1	0.2067	0
chr10	68139039	G/A	NM_001127384.1	missense	41274090	ARG,CYS	535/896	5.77	0.0028	0.01	0.004	CTNNA3	0.006775	1	12	8	0.8937	0.9406
chr10	68139039	G/A	NM_013266.2	missense	41274090	ARG,CYS	535/896	5.77	0.0028	0.01	0.004	CTNNA3	0.006775	1	12	8	0.8937	0.9406
chr10	68139054	C/A	NM_001127384.1	missense	74141465	ALA,SER	530/896	3.59	0	0.01	0	CTNNA3	0.001016	1	3	0	0.1699	NA
chr10	68139054	C/A	NM_013266.2	missense	74141465	ALA,SER	530/896	3.59	0	0.01	0	CTNNA3	0.001016	1	3	0	0.1699	NA
chr10	68139055	A/T	NM_001127384.1	missense	74141466	ASP,GLU	529/896	4.64	0	0.01	0	CTNNA3	0.001016	1	3	0	0.1699	NA
chr10	68139055	A/T	NM_013266.2	missense	74141466	ASP,GLU	529/896	4.64	0	0.01	0	CTNNA3	0.001016	1	3	0	0.1699	NA
chr10	68139142	A/G	NM_001127384.1	intron	12761828	none	NA	-2.99	0.12	0.02	0.15	CTNNA3	0.1185	0.5878	169	125	0.1589	0.8376
chr10	68139142	A/G	NM_013266.2	intron	12761828	none	NA	-2.99	0.12	0.02	0.15	CTNNA3	0.1185	0.5878	169	125	0.1589	0.8376
chr10	68280327	A/G	NM_001127384.1	intron	201964966	none	NA	2.51	0.0028	0	0	CTNNA3	0.003121	1	4	5	0.2962	0.5024
chr10	68280327	A/G	NM_013266.2	intron	201964966	none	NA	2.51	0.0028	0	0	CTNNA3	0.003121	1	4	5	0.2962	0.5024
chr10	68280359	A/G	NM_001127384.1	intron	78806593	none	NA	1.35	0.02	0.14	0	CTNNA3	0.03287	0.1986	56	39	0.6199	0.9002
chr10	68280359	A/G	NM_013266.2	intron	78806593	none	NA	1.35	0.02	0.14	0	CTNNA3	0.03287	0.1986	56	39	0.6199	0.9002
chr10	68280453	T/A	NM_001127384.1	missense	140913916	THR,SER	485/896	4.23	0	0	0.0026	CTNNA3	0.0007386	1	1	0	0.4296	NA
chr10	68280453	T/A	NM_013266.2	missense	140913916	THR,SER	485/896	4.23	0	0	0.0026	CTNNA3	0.0007386	1	1	0	0.4296	NA
chr10	68280469	C/T	NM_001127384.1	missense	0	MET,ILE	479/896	5.43	0	0	0	CTNNA3	0.0006974	1	1	0	0.4287	NA
chr10	68280469	C/T	NM_013266.2	missense	0	MET,ILE	479/896	5.43	0	0	0	CTNNA3	0.0006974	1	1	0	0.4287	NA
chr10	68381465	T/G	NM_001127384.1	missense	0	GLU,ASP	453/896	1.89	0	0	0	CTNNA3	0.001426	1	2	2	0.6403	0.6291
chr10	68381465	T/G	NM_013266.2	missense	0	GLU,ASP	453/896	1.89	0	0	0	CTNNA3	0.001426	1	2	2	0.6403	0.6291
chr10	68526108	G/T	NM_001127384.1	missense	115276158	LEU,ILE	399/896	6.17	0	0.01	0	CTNNA3	0.002091	1	4	2	0.7906	1.258
chr10	68526108	G/T	NM_013266.2	missense	115276158	LEU,ILE	399/896	6.17	0	0.01	0	CTNNA3	0.002091	1	4	2	0.7906	1.258
chr10	68526111	C/T	NM_001127384.1	missense	145043626	VAL,ILE	398/896	6.17	0	0	0	CTNNA3	0.001045	1	2	1	0.8511	1.258
chr10	68526111	C/T	NM_013266.2	missense	145043626	VAL,ILE	398/896	6.17	0	0	0	CTNNA3	0.001045	1	2	1	0.8511	1.258
chr10	68526170	C/T	NM_001127384.1	missense	143682596	ARG,HIS	378/896	6.17	0.0028	0.0041	0	CTNNA3	0.003895	1	6	5	0.6362	0.7512
chr10	68526170	C/T	NM_013266.2	missense	143682596	ARG,HIS	378/896	6.17	0.0028	0.0041	0	CTNNA3	0.003895	1	6	5	0.6362	0.7512
chr10	68940075	G/A	NM_001127384.1	coding-synonymous-near-splice	60262757	none	349/896	-5.04	0.01	0.02	0	CTNNA3	0.005169	1	11	4	0.3362	1.743
chr10	68940075	G/A	NM_013266.2	coding-synonymous-near-splice	60262757	none	349/896	-5.04	0.01	0.02	0	CTNNA3	0.005169	1	11	4	0.3362	1.743
chr10	68940164	T/C	NM_001127384.1	missense	0	THR,ALA	320/896	5.83	0	0	0	CTNNA3	0.0006887	1	1	1	0.7429	0.6313
chr10	68940164	T/C	NM_013266.2	missense	0	THR,ALA	320/896	5.83	0	0	0	CTNNA3	0.0006887	1	1	1	0.7429	0.6313
chr10	68940242	C/T	NM_001127384.1	missense	146475470	GLU,LYS	294/896	4.93	0	0	0	CTNNA3	0.003112	1	3	6	0.08309	0.313
chr10	68940242	C/T	NM_013266.2	missense	146475470	GLU,LYS	294/896	4.93	0	0	0	CTNNA3	0.003112	1	3	6	0.08309	0.313
chr10	68979440	T/C	NM_001127384.1	coding-synonymous	140926333	none	256/896	-3.36	0	0	0	CTNNA3	0.003134	1	5	4	0.7173	0.7845
chr10	68979440	T/C	NM_013266.2	coding-synonymous	140926333	none	256/896	-3.36	0	0	0	CTNNA3	0.003134	1	5	4	0.7173	0.7845
chr10	68979537	G/C	NM_001127384.1	missense	0	ALA,GLY	224/896	5.42	0	0	0	CTNNA3	0.0003482	1	1	0	0.4273	NA
chr10	68979537	G/C	NM_013266.2	missense	0	ALA,GLY	224/896	5.42	0	0	0	CTNNA3	0.0003482	1	1	0	0.4273	NA
chr10	68979636	G/A	NM_001127384.1	intron	141983252	none	NA	-2.03	0	0	0.0026	CTNNA3	0.0003636	1	0	1	0.2108	0
chr10	68979636	G/A	NM_013266.2	intron	141983252	none	NA	-2.03	0	0	0.0026	CTNNA3	0.0003636	1	0	1	0.2108	0
chr10	69281696	G/A	NM_001127384.1	coding-synonymous	74142830	none	161/896	-2.12	0	0.01	0	CTNNA3	0.001736	1	4	1	0.3891	2.534
chr10	69281696	G/A	NM_013266.2	coding-synonymous	74142830	none	161/896	-2.12	0	0.01	0	CTNNA3	0.001736	1	4	1	0.3891	2.534
chr10	69281701	A/T	NM_001127384.1	missense	61749223	SER,THR	160/896	5.19	0.01	0	0.03	CTNNA3	0.02328	0.5446	45	22	0.3181	1.299
chr10	69281701	A/T	NM_013266.2	missense	61749223	SER,THR	160/896	5.19	0.01	0	0.03	CTNNA3	0.02328	0.5446	45	22	0.3181	1.299
chr10	69281732	A/G	NM_001127384.1	intron	7903421	none	NA	2.75	0.06	0.09	0.05	CTNNA3	0.03888	0.1433	68	38	0.5334	1.137
chr10	69281732	A/G	NM_013266.2	intron	7903421	none	NA	2.75	0.06	0.09	0.05	CTNNA3	0.03888	0.1433	68	38	0.5334	1.137
chr10	69281789	A/G	NM_001127384.1	intron	149473199	none	NA	2.01	0.0028	0.01	0	CTNNA3	0.0007184	1	1	1	0.7366	0.6241
chr10	69281789	A/G	NM_013266.2	intron	149473199	none	NA	2.01	0.0028	0.01	0	CTNNA3	0.0007184	1	1	1	0.7366	0.6241
chr10	69299291	A/G	NM_001127384.1	coding-synonymous	111880127	none	143/896	1.61	0	0.02	0	CTNNA3	0.001089	1	3	0	0.1704	NA
chr10	69299291	A/G	NM_013266.2	coding-synonymous	111880127	none	143/896	1.61	0	0.02	0	CTNNA3	0.001089	1	3	0	0.1704	NA
chr10	69299327	C/T	NM_001127384.1	coding-synonymous	80182543	none	131/896	0.808	0.01	0.11	0	CTNNA3	0.01574	0.2852	28	15	0.6435	1.161
chr10	69299327	C/T	NM_013266.2	coding-synonymous	80182543	none	131/896	0.808	0.01	0.11	0	CTNNA3	0.01574	0.2852	28	15	0.6435	1.161
chr10	69299344	G/A	NM_001127384.1	missense	0	ARG,CYS	126/896	5.18	0	0	0	CTNNA3	0.002915	1	5	3	0.951	1.046
chr10	69299344	G/A	NM_013266.2	missense	0	ARG,CYS	126/896	5.18	0	0	0	CTNNA3	0.002915	1	5	3	0.951	1.046
chr10	69299372	T/G	NM_001127384.1	coding-synonymous	61749224	none	116/896	-10.4	0.01	0.002	0.01	CTNNA3	0.01825	0.3774	26	26	0.08824	0.623
chr10	69299372	T/G	NM_013266.2	coding-synonymous	61749224	none	116/896	-10.4	0.01	0.002	0.01	CTNNA3	0.01825	0.3774	26	26	0.08824	0.623
chr10	69299446	T/A	NM_001127384.1	intron	1909654	none	NA	-3.68	0.11	0.52	0.09	CTNNA3	0.18	0.9284	338	174	0.01941	1.27
chr10	69299446	T/A	NM_013266.2	intron	1909654	none	NA	-3.68	0.11	0.52	0.09	CTNNA3	0.18	0.9284	338	174	0.01941	1.27
chr10	69366739	A/G	NM_001127384.1	coding-synonymous	0	none	56/896	-1.24	0	0	0	CTNNA3	0.0003489	1	0	1	0.2064	0
chr10	69366739	A/G	NM_013266.2	coding-synonymous	0	none	56/896	-1.24	0	0	0	CTNNA3	0.0003489	1	0	1	0.2064	0
chr10	69366875	C/T	NM_001127384.1	intron	0	none	NA	-2.85	0	0	0	CTNNA3	0.0006887	1	0	2	0.07418	0
chr10	69366875	C/T	NM_013266.2	intron	0	none	NA	-2.85	0	0	0	CTNNA3	0.0006887	1	0	2	0.07418	0
chr10	69407162	G/A	NM_001127384.1	intron	115451937	none	NA	-0.873	0.04	0.09	0.06	CTNNA3	0.002766	1	5	3	0.9431	1.054
chr10	69407162	G/A	NM_013266.2	intron	115451937	none	NA	-0.873	0.04	0.09	0.06	CTNNA3	0.002766	1	5	3	0.9431	1.054
chr10	69407239	G/A	NM_001127384.1	coding-synonymous	61735044	none	11/896	-11.4	0	0	0	CTNNA3	0.001736	1	2	3	0.329	0.4211
chr10	69407239	G/A	NM_013266.2	coding-synonymous	61735044	none	11/896	-11.4	0	0	0	CTNNA3	0.001736	1	2	3	0.329	0.4211
chr11	55321823	T/A	NM_001001920.1	missense	17581532	LEU,HIS	14/371	-0.771	0.02	0.002	0.05	OR4C15	0.04339	1	63	44	0.5483	0.8864
chr11	55321910	T/C	NM_001001920.1	missense	0	ILE,THR	43/371	-1.43	0	0	0	OR4C15	0.0003494	1	0	1	0.2076	0
chr11	55321912	C/T	NM_001001920.1	missense	145773016	PRO,SER	44/371	-9.06	0.0028	0	0	OR4C15	0.0006993	1	2	0	0.2613	NA
chr11	55321959	C/G	NM_001001920.1	missense	0	SER,ARG	59/371	0.897	0	0	0	OR4C15	0.0003501	1	1	0	0.4272	NA
chr11	55322020	T/C	NM_001001920.1	missense	11828099	PHE,LEU	80/371	3.99	0.01	0.05	0	OR4C15	0.009129	1	13	13	0.2313	0.6265
chr11	55322099	C/A	NM_001001920.1	missense	17496724	ALA,ASP	106/371	4.79	0.02	0.002	0.05	OR4C15	0.04167	1	63	43	0.6587	0.9146
chr11	55322188	G/A	NM_001001920.1	missense	149495312	VAL,ILE	136/371	0.941	0.0028	0	0	OR4C15	0.000694	1	1	1	0.7417	0.6299
chr11	55322211	A/G	NM_001001920.1	coding-synonymous	9804659	none	143/371	2.8	0.35	0.1	0.29	OR4C15	0.2956	0.7044	528	324	0.6911	1.034
chr11	55322233	A/T	NM_001001920.1	missense	115731336	MET,LEU	151/371	1.31	0.01	0.02	0	OR4C15	0.006241	1	9	9	0.3233	0.6293
chr11	55322298	C/T	NM_001001920.1	coding-synonymous	8181485	none	172/371	4.2	0.15	0.07	0.09	OR4C15	0.1201	0.008379	215	132	0.8806	1.018
chr11	55322315	C/T	NM_001001920.1	missense	139248260	ALA,VAL	178/371	4.18	0	0	0	OR4C15	0.0003448	1	1	0	0.4296	NA
chr11	55322393	G/A	NM_001001920.1	missense	113104876	GLY,GLU	204/371	5.12	0.01	0.05	0	OR4C15	0.009136	1	13	13	0.2356	0.6291
chr11	55322422	C/A	NM_001001920.1	missense	74331841	LEU,ILE	214/371	0.761	0.02	0.002	0.05	OR4C15	0.00182	0.003638	3	2	0.9557	0.9506
chr11	55322606	T/C	NM_001001920.1	missense	17581700	LEU,SER	275/371	5.02	0.02	0.002	0.05	OR4C15	0.04093	0.3025	72	48	0.7254	0.9353
chr11	55322638	C/T	NM_001001920.1	missense	12225462	ARG,CYS	286/371	3.01	0.15	0.08	0.09	OR4C15	0.1206	0.002862	220	133	0.7483	1.038
chr11	55322639	G/A	NM_001001920.1	missense	146600946	ARG,HIS	286/371	0.789	0	0	0.0013	OR4C15	0.0006826	1	1	1	0.7381	0.6258
chr11	55322754	G/A	NM_001001920.1	coding-synonymous	77547304	none	324/371	-1.93	0	0.02	0	OR4C15	0.004824	1	11	3	0.186	2.313
chr11	55322785	C/T	NM_001001920.1	missense	141977796	LEU,PHE	335/371	-2.09	0	0	0.0026	OR4C15	0.0003915	1	1	0	0.4269	NA
chr11	55322818	G/T	NM_001001920.1	stop-gained	72908448	GLU,stop	346/371	5.02	0.0028	0	0.0013	OR4C15	0.000788	1	2	0	0.2603	NA
chr11	55339605	T/A	NM_001004701.2	missense	141187718	MET,LYS	1/311	4.81	0	0	0	OR4C16	0.0003494	1	0	1	0.2082	0
chr11	55339629	A/G	NM_001004701.2	missense	0	GLU,GLY	9/311	4.83	0	0	0	OR4C16	0.003499	1	3	7	0.04177	0.2693
chr11	55339652	C/T	NM_001004701.2	stop-gained	1459101	GLN,stop	17/311	0.756	0.35	0.1	0.29	OR4C16	0.3056	0.002658	535	333	0.7892	1.023
chr11	55339676	T/G	NM_001004701.2	missense	12800642	VAL,LEU	25/311	-2.08	0.23	0.07	0.22	OR4C16	0.202	0.188	358	216	0.4795	1.07
chr11	55339702	T/C	NM_001004701.2	coding-synonymous	34100491	none	33/311	-6.93	0.23	0.07	0.22	OR4C16	0.2025	0.1625	360	216	0.4439	1.076
chr11	55339712	C/T	NM_001004701.2	coding-synonymous	75881957	none	37/311	-0.233	0.02	0.002	0.05	OR4C16	0.0007868	0.0003935	0	2	0.07312	0
chr11	55339740	G/C	NM_001004701.2	missense	80210585	SER,THR	46/311	3.11	0.02	0.002	0.05	OR4C16	0.000788	0.0003942	0	2	0.07397	0
chr11	55339748	A/G	NM_001004701.2	missense	558465	THR,ALA	49/311	0.914	0	0.02	0	OR4C16	0.006192	0.0008051	7	9	0.1482	0.4888
chr11	55339829	G/A	NM_001004701.2	missense	557590	THR,ALA	76/311	3.07	0.93	0.71	0.89	OR4C16	0.1265	0.5509	219	145	0.5953	0.9409
chr11	55339848	A/G	NM_001004701.2	missense	118070041	ASP,GLY	82/311	3.86	0.01	0	0.01	OR4C16	0.002083	1	4	2	0.7904	1.259
chr11	55339850	G/A	NM_001004701.2	missense	147782060	ALA,THR	83/311	-8.82	0	0	0	OR4C16	0.0003475	1	1	0	0.4281	NA
chr11	55339870	T/A	NM_001004701.2	coding-synonymous	0	none	89/311	-3.42	0	0	0	OR4C16	0.0003472	1	0	1	0.2073	0
chr11	55339924	C/T	NM_001004701.2	coding-synonymous	79740520	none	107/311	0.739	0.01	0.08	0	OR4C16	0.01067	1	15	16	0.1371	0.5879
chr11	55340042	T/C	NM_001004701.2	missense	149510976	TRP,ARG	147/311	4.9	0	0	0	OR4C16	0.0003479	1	1	0	0.4269	NA
chr11	55340057	G/A	NM_001004701.2	missense	144962866	VAL,MET	152/311	-2.58	0	0.02	0	OR4C16	0.002786	1	5	3	0.9435	1.053
chr11	55340099	T/C	NM_001004701.2	missense	0	PHE,LEU	166/311	4.98	0	0	0	OR4C16	0.0007003	1	2	0	0.2607	NA
chr11	55340104	T/G	NM_001004701.2	missense	147425069	CYS,TRP	167/311	4.98	0	0	0	OR4C16	0.0006969	1	2	0	0.2612	NA
chr11	55340133	G/T	NM_001004701.2	missense	142491287	CYS,PHE	177/311	4.07	0	0	0	OR4C16	0.0003477	1	0	1	0.2084	0
chr11	55340170	A/C	NM_001004701.2	missense	61916568	GLU,ASP	189/311	-0.214	0.02	0.002	0.05	OR4C16	0.03982	1	67	48	0.4865	0.8743
chr11	55340210	G/A	NM_001004701.2	missense	12288690	ALA,THR	203/311	1.84	0.0028	0.03	0.0013	OR4C16	0.01349	1	24	15	0.9841	1.007
chr11	55340318	G/A	NM_001004701.2	missense	143423274	VAL,ILE	239/311	-9.32	0.01	0.002	0.01	OR4C16	0.01254	1	17	19	0.0804	0.56
chr11	55340377	C/A/G	NM_001004701.2	stop-gained	0	CYS,stop,TRP	258/311	-9.37	0	0	0	OR4C16	NA	NA	NA	NA	NA	NA
chr11	55340379	C/T	NM_001004701.2	missense	559449	LEU,PRO	259/311	4.68	0.6	0.27	0.56	OR4C16	0.4499	0.08397	761	497	0.5135	0.9503
chr11	55340387	G/A	NM_001004701.2	missense	141913559	VAL,ILE	262/311	2.33	0	0	0	OR4C16	0.0007097	1	1	1	0.7488	0.6382
chr11	55340391	T/G	NM_001004701.2	missense	0	PHE,CYS	263/311	-1.17	0	0	0	OR4C16	0.002493	1	5	2	0.575	1.593
chr11	55340437	T/A	NM_001004701.2	coding-synonymous	138855448	none	278/311	-1.18	0	0	0	OR4C16	0.001416	1	3	1	0.5669	1.916
chr11	55340466	A/G	NM_001004701.2	missense	56111016	LYS,ARG	288/311	2.79	0.02	0.002	0.05	OR4C16	0.04004	1	66	47	0.5187	0.8819
chr11	55340477	G/A	NM_001004701.2	missense	113910815	VAL,MET	292/311	3.75	0	0.01	0	OR4C16	0.002128	1	3	3	0.5728	0.6332
chr11	55340491	G/A	NM_001004701.2	missense	0	MET,ILE	296/311	4.68	0	0	0	OR4C16	0.0003554	1	0	1	0.2084	0
chr11	55340515	G/T	NM_001004701.2	missense	0	LEU,PHE	304/311	-1.99	0	0	0	OR4C16	0.0007097	1	1	1	0.7456	0.6344
chr11	55370882	T/C	NM_001004700.2	utr-3	0	none	NA	-0.842	0	0	0	OR4C11	0.000384	1	1	0	0.4312	NA
chr11	55370909	C/A	NM_001004700.2	utr-3	113017126	none	NA	-3.77	0.01	0.06	0	OR4C11	0.01191	1.681e-05	14	17	0.05634	0.5064
chr11	55370928	T/G	NM_001004700.2	missense	0	ASN,HIS	308/311	-3.97	0	0	0	OR4C11	0.0003888	1	0	1	0.2046	0
chr11	55370949	G/C	NM_001004700.2	missense	146209820	HIS,ASP	301/311	-7.26	0	0	0	OR4C11	0.000384	1	0	1	0.2038	0
chr11	55371021	T/G	NM_001004700.2	missense	2456022	THR,PRO	277/311	3.18	0	0.03	0	OR4C11	0.009411	2.135e-13	14	9	0.9601	0.9788
chr11	55371031	A/G	NM_001004700.2	coding-synonymous	0	none	273/311	-4.21	0	0	0	OR4C11	0.0008137	0.000407	2	0	0.2623	NA
chr11	55371034	A/C	NM_001004700.2	missense	0	PHE,LEU	272/311	3.2	0	0	0	OR4C11	0.007353	1	14	3	0.06885	3.016
chr11	55371039	C/T	NM_001004700.2	missense	61747888	VAL,ILE	271/311	3.41	0.01	0.01	0	OR4C11	0.0131	1.187e-10	24	8	0.1206	1.872
chr11	55371113	A/T	NM_001004700.2	missense	0	ILE,ASN	246/311	4.34	0	0	0	OR4C11	0.0004371	1	1	0	0.4274	NA
chr11	55371132	A/T	NM_001004700.2	missense	7114415	SER,THR	240/311	3.16	0.02	0.002	0.07	OR4C11	0.05714	3.214e-25	74	54	0.3519	0.8423
chr11	55371141	C/T	NM_001004700.2	missense	76958090	ALA,THR	237/311	1.89	0.01	0.01	0	OR4C11	0.005629	2.529e-09	6	6	0.414	0.6258
chr11	55371142	G/A	NM_001004700.2	coding-synonymous	146621611	none	236/311	-7.23	0	0.01	0	OR4C11	0.002264	1	2	3	0.3248	0.418
chr11	55371175	G/T	NM_001004700.2	missense	0	ASN,LYS	225/311	-0.829	0	0	0	OR4C11	0.0008658	1	0	2	0.07339	0
chr11	55371275	A/G	NM_001004700.2	missense	61743011	MET,THR	192/311	0.426	0	0.02	0	OR4C11	0.001933	0.003866	3	2	0.9284	0.9212
chr11	55371381	G/A	NM_001004700.2	stop-gained	75423534	GLN,stop	157/311	4.34	0.11	0.002	0.15	OR4C11	0.09923	2.051e-48	173	85	0.07802	1.277
chr11	55371410	C/G	NM_001004700.2	missense	61732335	TRP,SER	147/311	4.19	0.0028	0.12	0	OR4C11	0.01896	1.278e-14	26	22	0.2687	0.7244
chr11	55371450	T/C	NM_001004700.2	missense	0	MET,VAL	134/311	4.34	0	0	0	OR4C11	0.0003953	1	0	1	0.2039	0
chr11	55371492	G/A	NM_001004700.2	missense	139149255	ARG,CYS	120/311	3.41	0	0	0	OR4C11	0.0003797	1	1	0	0.431	NA
chr11	55371692	A/T	NM_001004700.2	missense	151111921	LEU,GLN	53/311	4.34	0	0	0	OR4C11	0.0004484	1	1	0	0.4298	NA
chr11	55371699	G/A	NM_001004700.2	missense	61730871	ARG,TRP	51/311	-1.34	0	0	0	OR4C11	0.001944	1	2	3	0.3129	0.4096
chr11	55371730	A/G	NM_001004700.2	coding-synonymous	144893887	none	40/311	-0.834	0.01	0.01	0	OR4C11	0.001164	0.001164	3	0	0.1747	NA
chr11	55371747	C/T	NM_001004700.2	missense	61737219	GLY,ARG	35/311	2.45	0	0.002	0	OR4C11	0.001938	1	2	3	0.3119	0.4089
chr11	55371787	C/A	NM_001004700.2	missense	0	ARG,SER	21/311	-2.95	0	0	0	OR4C11	0.0007746	0.0003874	2	0	0.2669	NA
chr11	55371807	T/A	NM_001004700.2	missense	11230346	LEU,ILE	15/311	-3.74	0.35	0.09	0.31	OR4C11	0.2863	8.207e-62	493	269	0.06766	1.177
chr11	55406022	C/G	NM_001004124.1	stop-gained	76160133	TYR,stop	63/313	1.15	0.21	0.07	0.12	OR4P4	0.165	6.104e-49	263	162	0.9127	1.012
chr11	55406031	C/G	NM_001004124.1	coding-synonymous	60079577	none	66/313	1.8	0.01	0.08	0	OR4P4	0.01395	1.908e-06	17	19	0.07346	0.5523
chr11	55406035	G/A	NM_001004124.1	missense	0	ASP,ASN	68/313	3.31	0	0	0	OR4P4	0.001161	0.001161	0	3	0.02813	0
chr11	55406157	A/G	NM_001004124.1	missense	139938503	ILE,MET	108/313	-10.4	0	0.01	0	OR4P4	0.001139	0.001139	3	0	0.1745	NA
chr11	55406177	G/A	NM_001004124.1	missense	0	GLY,GLU	115/313	0.108	0	0	0	OR4P4	0.003042	0.01062	3	5	0.1546	0.3681
chr11	55406185	T/C	NM_001004124.1	missense	145199320	TYR,HIS	118/313	4.22	0	0.01	0	OR4P4	0.001142	0.001142	3	0	0.1737	NA
chr11	55406192	G/A	NM_001004124.1	missense	143338269	ARG,HIS	120/313	3.51	0	0.002	0	OR4P4	0.001903	1	2	3	0.3135	0.4101
chr11	55406280	G/A	NM_001004124.1	coding-synonymous	55694932	none	149/313	-7.28	0	0.02	0	OR4P4	0.001913	0.003825	3	2	0.9303	0.9232
chr11	55406407	A/C	NM_001004124.1	missense	0	MET,LEU	192/313	-5.29	0	0	0	OR4P4	0.0007587	0.0003795	2	0	0.2671	NA
chr11	55406446	G/T	NM_001004124.1	missense	0	ALA,SER	205/313	4.08	0	0	0	OR4P4	0.0003788	1	1	0	0.4326	NA
chr11	55406524	C/T	NM_001004124.1	missense	61896975	ARG,CYS	231/313	-1.54	0.02	0.002	0.07	OR4P4	0.06008	3.448e-36	90	65	0.3156	0.8449
chr11	55406562	T/G	NM_001004124.1	missense	57403436	ILE,MET	243/313	-10.8	0.01	0.08	0	OR4P4	0.0135	1.358e-06	16	19	0.04853	0.5156
chr11	55406583	A/T	NM_001004124.1	coding-synonymous	113342491	none	250/313	-6.3	0	0.03	0	OR4P4	0.01102	7.017e-08	5	8	0.1049	0.4066
chr11	55406645	T/C	NM_001004124.1	missense	0	LEU,PRO	271/313	5.51	0	0	0	OR4P4	0.0007593	0.0003798	2	0	0.2676	NA
chr11	55406686	T/G	NM_001004124.1	missense	73469483	TYR,ASP	285/313	5.42	0.01	0.07	0	OR4P4	0.01787	4.612e-15	33	14	0.2406	1.455
chr11	55406723	G/A	NM_001004124.1	missense	75828722	ARG,LYS	297/313	-1.66	0.01	0.01	0	OR4P4	0.003799	1.731e-07	4	6	0.1509	0.407
chr11	55406763	A/T	NM_001004124.1	missense	201341585	GLN,HIS	310/313	2.23	0	0	0	OR4P4	0.0007616	0.000381	2	0	0.2665	NA
chr11	55418443	G/A	NM_001004059.2	missense	0	GLU,LYS	22/312	0.758	0	0	0	OR4S2	0.0007716	0.000386	2	0	0.2653	NA
chr11	55418452	T/C	NM_001004059.2	missense	0	CYS,ARG	25/312	4.24	0	0	0	OR4S2	0.001931	2.24e-06	4	1	0.4012	2.479
chr11	55418505	C/T	NM_001004059.2	coding-synonymous	0	none	42/312	2.46	0	0	0	OR4S2	0.0004363	1	0	1	0.2102	0
chr11	55418593	T/A	NM_001004059.2	missense	17146960	SER,THR	72/312	1.23	0.0028	0.12	0	OR4S2	0.01749	2.149e-13	25	21	0.2822	0.7262
chr11	55418618	T/C	NM_001004059.2	missense	148212821	ILE,THR	80/312	5.36	0.0028	0	0	OR4S2	0.00228	0.005695	5	1	0.2797	3.08
chr11	55418620	G/A	NM_001004059.2	missense	76435051	VAL,ILE	81/312	-0.358	0.01	0.08	0	OR4S2	0.01368	1.73e-06	17	19	0.06725	0.5453
chr11	55418677	T/C	NM_001004059.2	missense	6591569	PHE,LEU	100/312	5.36	0	0.02	0	OR4S2	0.007599	3.957e-12	11	9	0.5217	0.7496
chr11	55418693	T/C	NM_001004059.2	missense	11230541	PHE,SER	105/312	5.36	0.22	0.27	0.12	OR4S2	0.2254	2.136e-57	363	228	0.8025	0.9763
chr11	55418752	T/C	NM_001004059.2	missense	145250895	CYS,ARG	125/312	5.36	0	0	0	OR4S2	0.0009042	0.0004523	2	0	0.26	NA
chr11	55418759	C/A	NM_001004059.2	missense	0	PRO,HIS	127/312	5.36	0	0	0	OR4S2	0.001803	6.109e-07	4	0	0.1118	NA
chr11	55418888	A/G	NM_001004059.2	missense	0	ASN,SER	170/312	5.35	0	0	0	OR4S2	0.0008084	0.0004044	2	0	0.2632	NA
chr11	55418891	A/G	NM_001004059.2	missense	112529486	GLU,GLY	171/312	4.15	0	0.002	0	OR4S2	0.002016	1	2	3	0.3259	0.4189
chr11	55418902	T/A	NM_001004059.2	missense	0	TYR,ASN	175/312	5.21	0	0	0	OR4S2	0.0003797	1	1	0	0.4317	NA
chr11	55418963	T/G	NM_001004059.2	missense	7949664	VAL,GLY	195/312	2.9	0.02	0.002	0.07	OR4S2	0.05916	1.817e-36	90	65	0.3096	0.8432
chr11	55419010	A/T	NM_001004059.2	missense	113324626	ILE,PHE	211/312	-1.57	0	0.002	0	OR4S2	0.001898	1	2	3	0.3151	0.4112
chr11	55419017	T/A	NM_001004059.2	missense	78077484	LEU,GLN	213/312	5.35	0	0.02	0	OR4S2	0.001928	0.003854	3	2	0.9355	0.9287
chr11	55419073	C/T	NM_001004059.2	missense	114634058	ARG,CYS	232/312	2.34	0.0028	0.14	0	OR4S2	0.0251	1.905e-21	38	27	0.5776	0.8677
chr11	55419082	C/G	NM_001004059.2	missense	0	LEU,VAL	235/312	4.43	0	0	0	OR4S2	0.0007576	0.0003789	0	2	0.07229	0
chr11	55419114	C/G	NM_001004059.2	coding-synonymous	147882026	none	245/312	-0.141	0	0	0	OR4S2	0.0003837	1	1	0	0.4337	NA
chr11	55419147	C/T	NM_001004059.2	coding-synonymous	74538149	none	256/312	0.057	0	0.03	0	OR4S2	0.008819	8.823e-09	14	9	0.9136	0.9545
chr11	55419192	A/G	NM_001004059.2	coding-synonymous	113136726	none	271/312	-5.22	0	0.002	0	OR4S2	0.002042	1	2	3	0.3161	0.4119
chr11	55419265	A/G	NM_001004059.2	missense	145481399	MET,VAL	296/312	2.83	0.0028	0.0041	0.01	OR4S2	0.002433	0.006078	4	2	0.7998	1.245
chr11	55419297	G/A	NM_001004059.2	coding-synonymous	0	none	306/312	-3.5	0	0	0	OR4S2	0.0003734	1	1	0	0.4335	NA
chr11	55432646	G/A	NM_001004704.1	missense	149371777	GLU,LYS	2/310	1.63	0	0.0041	0	OR4C6	0.002104	1	4	2	0.792	1.256
chr11	55432668	A/C	NM_001004704.1	missense	61729625	GLU,ALA	9/310	3.83	0.0028	0	0	OR4C6	0.001051	1	0	3	0.02888	0
chr11	55432807	A/G	NM_001004704.1	coding-synonymous	144757960	none	55/310	1.14	0.0028	0.02	0	OR4C6	0.004511	1	7	6	0.5778	0.7341
chr11	55432851	T/C	NM_001004704.1	missense	184676715	MET,THR	70/310	-7.47	0	0	0.0026	OR4C6	0.0003451	1	1	0	0.4273	NA
chr11	55432913	T/C	NM_001004704.1	missense	0	SER,PRO	91/310	3.83	0	0	0	OR4C6	0.001752	1	4	1	0.3922	2.519
chr11	55432930	C/G	NM_001004704.1	coding-synonymous	61995737	none	96/310	2.82	0.01	0.05	0	OR4C6	0.007576	1	11	11	0.2688	0.6255
chr11	55432933	C/T	NM_001004704.1	coding-synonymous	77687368	none	97/310	-1.07	0.0028	0.02	0	OR4C6	0.003099	1	5	4	0.7168	0.7841
chr11	55432995	A/G	NM_001004704.1	missense	200623132	TYR,CYS	118/310	-0.345	0.0028	0	0	OR4C6	0.0003458	1	0	1	0.207	0
chr11	55433001	G/A	NM_001004704.1	missense	137985207	ARG,HIS	120/310	3.77	0	0	0	OR4C6	0.004848	1	8	6	0.7413	0.8365
chr11	55433006	G/A	NM_001004704.1	missense	0	VAL,MET	122/310	2.85	0	0	0	OR4C6	0.0003463	1	1	0	0.428	NA
chr11	55433010	C/A	NM_001004704.1	missense	147078587	ALA,ASP	123/310	3.77	0.0028	0	0	OR4C6	0.000692	1	1	1	0.7392	0.627
chr11	55433027	C/T	NM_001004704.1	missense	0	HIS,TYR	129/310	2.85	0	0	0	OR4C6	0.000346	1	0	1	0.2066	0
chr11	55433040	T/C	NM_001004704.1	missense	11230600	ILE,THR	133/310	2.52	0.35	0.1	0.29	OR4C6	0.2966	0.4885	533	326	0.6745	1.036
chr11	55433078	G/T	NM_001004704.1	missense	0	ALA,SER	146/310	1.45	0	0	0	OR4C6	0.0003873	1	1	0	0.4242	NA
chr11	55433089	G/A	NM_001004704.1	coding-synonymous	0	none	149/310	-6.34	0	0	0	OR4C6	0.001658	1	3	1	0.5535	1.958
chr11	55433102	G/A	NM_001004704.1	missense	77072313	ALA,THR	154/310	2.85	0.01	0.05	0	OR4C6	0.007704	1	9	11	0.1487	0.5268
chr11	55433266	C/G	NM_001004704.1	missense	143932733	ILE,MET	208/310	-0.08	0.0028	0.01	0	OR4C6	0.0006964	1	2	0	0.2615	NA
chr11	55433382	T/A	NM_001004704.1	stop-gained	0	LEU,stop	247/310	4.07	0	0	0	OR4C6	0.0003465	1	1	0	0.4278	NA
chr11	55433405	T/C	NM_001004704.1	coding-synonymous	0	none	255/310	-8.14	0	0	0	OR4C6	0.0003475	1	1	0	0.4274	NA
chr14	23842338	G/A	NM_022789.3	missense	0	ARG,GLN	4/178	-2.12	0	0	0	IL25	0.0007326	1	1	1	0.7389	0.6267
chr14	23842338	G/A	NM_172314.1	intron	0	none	NA	-2.12	0	0	0	IL25	0.0007326	1	1	1	0.7389	0.6267
chr14	23842570	C/T	NM_022789.3	coding-synonymous	139090206	none	81/178	2.56	0	0	0	IL25	0.003392	1	6	4	0.9275	0.9429
chr14	23842570	C/T	NM_172314.1	coding-synonymous	139090206	none	65/162	2.56	0	0	0	IL25	0.003392	1	6	4	0.9275	0.9429
chr14	23842618	C/T	NM_022789.3	intron	0	none	NA	3.53	0	0	0	IL25	0.0003608	1	0	1	0.2092	0
chr14	23842618	C/T	NM_172314.1	intron	0	none	NA	3.53	0	0	0	IL25	0.0003608	1	0	1	0.2092	0
chr14	23842661	G/A	NM_022789.3	intron	11465506	none	NA	-0.864	0.0028	0	0.02	IL25	0.008256	1	14	9	0.9712	0.9846
chr14	23842661	G/A	NM_172314.1	intron	11465506	none	NA	-0.864	0.0028	0	0.02	IL25	0.008256	1	14	9	0.9712	0.9846
chr14	23844853	C/T	NM_022789.3	missense	145160878	ARG,TRP	100/178	3.68	0.01	0.002	0.0013	IL25	0.0004296	1	1	0	0.4238	NA
chr14	23844853	C/T	NM_172314.1	missense	145160878	ARG,TRP	84/162	3.68	0.01	0.002	0.0013	IL25	0.0004296	1	1	0	0.4238	NA
chr14	23844881	G/A	NM_022789.3	missense	0	ARG,HIS	109/178	3.71	0	0	0	IL25	0.0004195	1	1	0	0.4238	NA
chr14	23844881	G/A	NM_172314.1	missense	0	ARG,HIS	93/162	3.71	0	0	0	IL25	0.0004195	1	1	0	0.4238	NA
chr14	23844936	G/C	NM_022789.3	coding-synonymous	0	none	127/178	3.53	0	0	0	IL25	0.000678	1	2	0	0.2622	NA
chr14	23844936	G/C	NM_172314.1	coding-synonymous	0	none	111/162	3.53	0	0	0	IL25	0.000678	1	2	0	0.2622	NA
chr14	23844979	A/C/T	NM_022789.3	missense	79877597	ARG,TRP	142/178	3.6	0.25	0.39	0.22	IL25	NA	NA	NA	NA	NA	NA
chr14	23844979	A/C/T	NM_172314.1	missense	79877597	ARG,TRP	126/162	3.6	0.25	0.39	0.22	IL25	NA	NA	NA	NA	NA	NA
chr14	23845076	A/G	NM_022789.3	missense	148309201	ARG,HIS	174/178	4.58	0.0028	0.01	0.01	IL25	0.004425	1	8	5	1	1
chr14	23845076	A/G	NM_172314.1	missense	148309201	ARG,HIS	158/162	4.58	0.0028	0.01	0.01	IL25	0.004425	1	8	5	1	1
chr15	65916527	A/T	NM_004727.2	missense	3743171	THR,SER	37/1100	2.74	0.22	0.1	0.17	SLC24A1	0.1871	0.5988	236	130	0.2524	1.148
chr15	65916533	C/T	NM_004727.2	stop-gained	0	GLN,stop	39/1100	5.1	0	0	0	SLC24A1	0.0005192	1	1	0	0.4345	NA	inconclusive - PCR failed
chr15	65916716	G/A	NM_004727.2	missense	0	ASP,ASN	100/1100	2.04	0	0	0	SLC24A1	0.0003946	1	1	0	0.424	NA
chr15	65916949	C/T	NM_004727.2	coding-synonymous	148676448	none	177/1100	3.17	0	0.01	0	SLC24A1	0.0007315	1	1	1	0.7444	0.633
chr15	65917056	C/T	NM_004727.2	missense	0	ALA,VAL	213/1100	-7.07	0	0	0	SLC24A1	0.002068	1	4	2	0.791	1.258
chr15	65917221	T/C	NM_004727.2	missense	202245263	VAL,ALA	268/1100	-4.24	0	0	0	SLC24A1	0.0003551	1	1	0	0.4274	NA
chr15	65917349	G/C	NM_004727.2	missense	34363823	VAL,LEU	311/1100	0.277	0	0.04	0.01	SLC24A1	0.01304	1	16	17	0.145	0.6029
chr15	65917355	T/G	NM_004727.2	missense	35571449	LEU,VAL	313/1100	1.33	0.04	0.07	0.04	SLC24A1	0.05228	0.3866	83	50	0.7482	1.061
chr15	65917357	G/A	NM_004727.2	coding-synonymous	150786832	none	313/1100	2.2	0	0.01	0	SLC24A1	0.0007868	1	0	2	0.07747	0
chr15	65917372	C/T	NM_004727.2	coding-synonymous	181180475	none	318/1100	1.09	0.0028	0	0	SLC24A1	0.0006873	1	0	2	0.07412	0
chr15	65917389	C/G	NM_004727.2	missense	0	THR,ARG	324/1100	-1.06	0	0	0	SLC24A1	0.0003436	1	1	0	0.4282	NA
chr15	65917396	C/A	NM_004727.2	missense	184915931	SER,ARG	326/1100	3.46	0	0.002	0	SLC24A1	0.0003444	1	1	0	0.4281	NA
chr15	65917400	A/G	NM_004727.2	missense	0	MET,VAL	328/1100	-1.85	0	0	0	SLC24A1	0.002755	1	2	6	0.03401	0.2084
chr15	65917456	G/A	NM_004727.2	coding-synonymous	0	none	346/1100	3.3	0	0	0	SLC24A1	0.0003446	1	0	1	0.2064	0
chr15	65917549	C/T	NM_004727.2	coding-synonymous	199504782	none	377/1100	0.182	0.0028	0.002	0	SLC24A1	0.002516	1	5	2	0.5673	1.607
chr15	65917644	C/T	NM_004727.2	missense	202035723	PRO,LEU	409/1100	3.15	0	0.002	0	SLC24A1	0.002091	1	5	1	0.2678	3.16
chr15	65917863	G/A	NM_004727.2	missense	199589503	GLY,ASP	482/1100	4.94	0	0	0	SLC24A1	0.0003715	1	0	1	0.2103	0
chr15	65917906	C/G	NM_004727.2	coding-synonymous	35366838	none	496/1100	-10.8	0.0028	0.04	0.0026	SLC24A1	0.005263	1	0	1	0.1693	0
chr15	65918194	C/T	NM_004727.2	coding-synonymous	0	none	592/1100	4.2	0	0	0	SLC24A1	0.0003482	1	0	1	0.207	0
chr15	65918240	G/A	NM_004727.2	missense	35984752	VAL,ILE	608/1100	-2.72	0.0028	0.06	0.0013	SLC24A1	0.01143	1	23	10	0.3263	1.45
chr15	65918254	G/A	NM_004727.2	coding-synonymous	0	none	612/1100	3.95	0	0	0	SLC24A1	0.0003463	1	1	0	0.428	NA
chr15	65918277	C/T	NM_004727.2	missense	35398714	ALA,VAL	620/1100	3.97	0	0.02	0	SLC24A1	0.001385	1	2	2	0.6363	0.6257
chr15	65930545	G/T	NM_004727.2	intron	0	none	NA	0.399	0	0	0	SLC24A1	0.002774	0.009687	6	2	0.4236	1.902
chr15	65931938	G/A	NM_004727.2	coding-synonymous	200294071	none	650/1100	-3.58	0	0.002	0	SLC24A1	0.002271	6.455e-06	3	3	0.5498	0.6162
chr15	65932009	T/C	NM_004727.2	missense	0	LEU,PRO	674/1100	5.06	0	0	0	SLC24A1	0.0003441	1	1	0	0.427	NA
chr15	65937992	C/T	NM_001254740.1	missense	201943537	ALA,VAL	55/427	2.38	0	0	0.0013	SLC24A1	0.001039	1	2	1	0.8482	1.264
chr15	65937992	C/T	NM_004727.2	missense	201943537	ALA,VAL	728/1100	2.38	0	0	0.0013	SLC24A1	0.001039	1	2	1	0.8482	1.264
chr15	65942932	C/T	NM_001254740.1	coding-synonymous	185027365	none	142/427	-2.16	0	0	0.0013	SLC24A1	0.003145	1	8	1	0.08932	5.057
chr15	65942932	C/T	NM_004727.2	coding-synonymous	185027365	none	815/1100	-2.16	0	0	0.0013	SLC24A1	0.003145	1	8	1	0.08932	5.057
chr15	65942977	C/G	NM_001254740.1	missense	199960683	SER,ARG	157/427	0.29	0	0	0	SLC24A1	0.001196	1	0	3	0.02963	0
chr15	65942977	C/G	NM_004727.2	missense	199960683	SER,ARG	830/1100	0.29	0	0	0	SLC24A1	0.001196	1	0	3	0.02963	0
chr15	65943081	A/G	NM_001254740.1	missense	142249570	GLU,GLY	192/427	-0.096	0	0.02	0	SLC24A1	0.005042	1	4	2	0.7321	1.345
chr15	65943081	A/G	NM_004727.2	missense	142249570	GLU,GLY	865/1100	-0.096	0	0.02	0	SLC24A1	0.005042	1	4	2	0.7321	1.345
chr15	65943111	A/G	NM_001254740.1	missense	0	GLU,GLY	202/427	3.3	0	0	0	SLC24A1	0.0005045	1	0	1	0.2056	0
chr15	65943111	A/G	NM_004727.2	missense	0	GLU,GLY	875/1100	3.3	0	0	0	SLC24A1	0.0005045	1	0	1	0.2056	0
chr15	65943233	C/T	NM_001254740.1	missense	0	PRO,SER	243/427	3.52	0	0	0	SLC24A1	0.001441	1	3	1	0.5738	1.895
chr15	65943233	C/T	NM_004727.2	missense	0	PRO,SER	916/1100	3.52	0	0	0	SLC24A1	0.001441	1	3	1	0.5738	1.895
chr15	65943251	T/C	NM_001254740.1	missense	146253044	TRP,ARG	249/427	3.91	0.0028	0	0.01	SLC24A1	0.0005612	1	0	1	0.2061	0
chr15	65943251	T/C	NM_004727.2	missense	146253044	TRP,ARG	922/1100	3.91	0.0028	0	0.01	SLC24A1	0.0005612	1	0	1	0.2061	0
chr15	65943265	C/T	NM_001254740.1	coding-synonymous	117685425	none	253/427	-7.82	0	0	0.004	SLC24A1	0.0005574	1	1	0	0.4258	NA
chr15	65943265	C/T	NM_004727.2	coding-synonymous	117685425	none	926/1100	-7.82	0	0	0.004	SLC24A1	0.0005574	1	1	0	0.4258	NA
chr15	65944969	C/G	NM_001254740.1	intron	0	none	NA	0.39	0	0	0	SLC24A1	0.002905	1	5	2	0.5915	1.562
chr15	65944969	C/G	NM_004727.2	intron	0	none	NA	0.39	0	0	0	SLC24A1	0.002905	1	5	2	0.5915	1.562
chr15	65945163	C/G	NM_001254740.1	intron	188449742	none	NA	2.63	0	0.002	0	SLC24A1	0.0003451	1	1	0	0.428	NA
chr15	65945163	C/G	NM_004727.2	intron	188449742	none	NA	2.63	0	0.002	0	SLC24A1	0.0003451	1	1	0	0.428	NA
chr15	65946175	G/A	NM_001254740.1	missense	0	VAL,ILE	347/427	1.17	0	0	0	SLC24A1	0.0003484	1	0	1	0.2065	0
chr15	65946175	G/A	NM_004727.2	missense	0	VAL,ILE	1020/1100	1.17	0	0	0	SLC24A1	0.0003484	1	0	1	0.2065	0
chr15	65946233	A/G	NM_001254740.1	missense	0	ASN,SER	366/427	5.36	0	0	0	SLC24A1	0.0003484	1	0	1	0.2059	0
chr15	65946233	A/G	NM_004727.2	missense	0	ASN,SER	1039/1100	5.36	0	0	0	SLC24A1	0.0003484	1	0	1	0.2059	0
chr19	14142633	G/T	NM_004843.3	utr-5	0	none	NA	1.46	0	0	0	IL27RA	0.0006418	1	0	1	0.2099	0
chr19	14142705	C/T	NM_004843.3	coding-synonymous	113593439	none	7/637	-1.24	0.16	0.19	0.06	IL27RA	0.1575	0.1204	140	83	0.3856	1.14
chr19	14142717	G/A	NM_004843.3	coding-synonymous	0	none	11/637	0.324	0	0	0	IL27RA	0.0005855	1	0	1	0.2064	0
chr19	14142810	C/T	NM_004843.3	intron	0	none	NA	-4.74	0	0	0	IL27RA	0.001123	1	3	0	0.1726	NA
chr19	14143231	G/A	NM_004843.3	missense	0	GLY,GLU	45/637	-5.2	0	0	0	IL27RA	0.0003404	1	1	0	0.4291	NA	validated
chr19	14143254	T/C	NM_004843.3	missense	0	SER,PRO	53/637	1.26	0	0	0	IL27RA	0.0003465	1	1	0	0.4278	NA	validated
chr19	14143330	G/A	NM_004843.3	intron	200591670	none	NA	-6.05	0	0	0.0013	IL27RA	0.0003399	1	1	0	0.429	NA
chr19	14150303	C/T	NM_004843.3	intron	75852614	none	NA	-5.46	0.15	0.15	0.06	IL27RA	0.1172	0.3765	210	135	0.7825	0.9681
chr19	14150625	A/T	NM_004843.3	missense	0	GLU,VAL	146/637	3.33	0	0	0	IL27RA	0.00105	1	1	2	0.3128	0.3106	validated
chr19	14150653	A/G	NM_004843.3	coding-synonymous	0	none	155/637	-8.2	0	0	0	IL27RA	0.001047	1	1	2	0.3121	0.3101
chr19	14153248	G/A	NM_004843.3	intron	143575043	none	NA	-8.33	0.01	0	0.01	IL27RA	0.01466	0.2682	26	17	0.8824	0.9546
chr19	14153272	C/T	NM_004843.3	missense	113485753	PRO,LEU	181/637	3.65	0.0028	0	0.01	IL27RA	0.0006812	1	0	2	0.07329	0	validated in 1; PCR failed in 1
chr19	14153279	G/A	NM_004843.3	coding-synonymous	0	none	183/637	-0.774	0	0	0	IL27RA	0.0003413	1	1	0	0.4281	NA
chr19	14153293	C/T	NM_004843.3	missense	35026308	LEU,PRO	188/637	2.52	0.14	0.02	0.19	IL27RA	0.1218	0.1401	217	138	0.8787	0.9824
chr19	14153414	A/G	NM_004843.3	coding-synonymous	200751378	none	228/637	-9.39	0	0	0	IL27RA	0.002039	1	3	2	0.948	0.9421
chr19	14153567	C/T	NM_004843.3	missense	149346880	THR,MET	245/637	1.92	0	0	0	IL27RA	0.0003446	1	1	0	0.4285	NA	validated
chr19	14157265	G/C	NM_004843.3	missense	61355201	VAL,LEU	326/637	2.28	0.01	0.03	0	IL27RA	0.006114	1	12	6	0.646	1.258
chr19	14157293	C/T	NM_004843.3	missense	139761127	THR,MET	335/637	-3.35	0	0	0	IL27RA	0.0003404	1	0	1	0.2071	0	validated
chr19	14157331	C/T	NM_004843.3	missense	149202847	PRO,SER	348/637	1.16	0.0028	0	0.01	IL27RA	0.001355	1	2	2	0.6378	0.6269	validated in 3; PCR failed in 1
chr19	14157386	A/G	NM_004843.3	missense	143665603	ASN,SER	366/637	-6.58	0	0.01	0	IL27RA	0.009159	1	13	14	0.1532	0.5791	validated in 2; PCR failed in 1
chr19	14157478	C/T	NM_004843.3	intron	75452068	none	NA	-0.658	0.15	0.1	0.06	IL27RA	0.1074	0.7841	185	128	0.3717	0.8969
chr19	14159806	C/T	NM_004843.3	coding-synonymous	76209808	none	385/637	-0.624	0	0.06	0	IL27RA	0.008136	1	19	5	0.07298	2.401
chr19	14159827	T/C	NM_004843.3	coding-synonymous	0	none	392/637	-7.9	0	0	0	IL27RA	0.002373	1	5	2	0.5861	1.572
chr19	14159963	C/T	NM_004843.3	intron	0	none	NA	-1.67	0	0	0	IL27RA	0.0004562	1	1	0	0.4269	NA
chr19	14160024	G/A	NM_004843.3	missense	137869537	ALA,THR	434/637	0.852	0	0	0	IL27RA	0.0004936	1	0	1	0.2109	0	validated
chr19	14160056	G/T	NM_004843.3	missense	0	GLN,HIS	444/637	0.05	0	0	0	IL27RA	0.000455	1	0	1	0.2096	0	inconclusive - PCR failed
chr19	14160075	C/T	NM_004843.3	missense	0	HIS,TYR	451/637	4.65	0	0	0	IL27RA	0.0003608	1	0	1	0.2085	0	validated
chr19	14160147	A/T	NM_004843.3	intron	0	none	NA	-5.84	0	0	0	IL27RA	0.0003837	1	0	1	0.2072	0
chr19	14161608	C/T	NM_004843.3	missense	200391665	PRO,SER	481/637	3.79	0.0028	0	0	IL27RA	0.0003388	1	0	1	0.2067	0	validated
chr19	14161636	C/T	NM_004843.3	missense	76543168	THR,ILE	490/637	1.21	0.01	0.06	0.01	IL27RA	0.02441	1	47	25	0.5039	1.182
chr19	14161650	G/A	NM_004843.3	missense	0	ALA,THR	495/637	4.69	0	0	0	IL27RA	0.001017	1	0	3	0.02854	0	validated
chr19	14161745	G/T/C	NM_004843.3	intron	10404803	none	NA	-1.06	0.35	0.54	0.25	IL27RA	NA	NA	NA	NA	NA	NA
chr19	14162462	G/A	NM_004843.3	coding-synonymous	0	none	524/637	-10.1	0	0	0	IL27RA	0.000678	1	2	0	0.2622	NA
chr19	14162474	C/T	NM_004843.3	coding-synonymous	144537326	none	528/637	0.285	0	0.002	0	IL27RA	0.001357	1	2	2	0.6394	0.6283
chr19	14162676	A/C	NM_004843.3	intron	2306190	none	NA	3.06	0.6	0.81	0.42	IL27RA	0.4281	0.6697	741	515	0.01652	0.8324
chr19	14162997	C/T	NM_004843.3	coding-synonymous	151126617	none	602/637	1.8	0.0028	0.002	0.0013	IL27RA	0.002841	1	4	4	0.503	0.625
chr19	14163109	C/A	NM_004843.3	utr-3	0	none	NA	1.96	0	0	0	IL27RA	0.001848	0.003695	2	3	0.3229	0.4168
chr19	49661112	A/G	NM_001195227.1	utr-5	3760663	none	NA	-2.5	0.2	0.05	0.28	TRPM4	0.1783	0.7833	295	197	0.432	0.9232
chr19	49661112	A/G	NM_017636.3	utr-5	3760663	none	NA	-2.5	0.2	0.05	0.28	TRPM4	0.1783	0.7833	295	197	0.432	0.9232
chr19	49661154	G/A	NM_001195227.1	intron	0	none	NA	0.211	0	0	0	TRPM4	0.0003888	1	0	1	0.2046	0
chr19	49661154	G/A	NM_017636.3	intron	0	none	NA	0.211	0	0	0	TRPM4	0.0003888	1	0	1	0.2046	0
chr19	49661505	C/T	NM_001195227.1	coding-synonymous	0	none	27/1070	3.51	0	0	0	TRPM4	0.0003536	1	0	1	0.2086	0
chr19	49661505	C/T	NM_017636.3	coding-synonymous	0	none	27/1215	3.51	0	0	0	TRPM4	0.0003536	1	0	1	0.2086	0
chr19	49669302	A/G	NM_001195227.1	missense	0	THR,ALA	33/1070	4.42	0	0	0	TRPM4	0.0005308	1	1	0	0.4284	NA
chr19	49669302	A/G	NM_017636.3	missense	0	THR,ALA	33/1215	4.42	0	0	0	TRPM4	0.0005308	1	1	0	0.4284	NA
chr19	49669350	A/G	NM_001195227.1	missense	0	MET,VAL	49/1070	2.83	0	0	0	TRPM4	0.0005889	1	1	0	0.4251	NA
chr19	49669350	A/G	NM_017636.3	missense	0	MET,VAL	49/1215	2.83	0	0	0	TRPM4	0.0005889	1	1	0	0.4251	NA
chr19	49669454	C/T	NM_001195227.1	coding-synonymous	142270489	none	83/1070	-7.47	0	0	0	TRPM4	0.0004936	1	1	0	0.4239	NA
chr19	49669454	C/T	NM_017636.3	coding-synonymous	142270489	none	83/1215	-7.47	0	0	0	TRPM4	0.0004936	1	1	0	0.4239	NA
chr19	49669486	C/G	NM_001195227.1	intron	113040724	none	NA	3.14	0.01	0.07	0.0013	TRPM4	0.02616	1	43	18	0.1327	1.528
chr19	49669486	C/G	NM_017636.3	intron	113040724	none	NA	3.14	0.01	0.07	0.0013	TRPM4	0.02616	1	43	18	0.1327	1.528
chr19	49671151	G/A	NM_001195227.1	intron	68004247	none	NA	-0.798	0.28	0.43	0.32	TRPM4	0.3008	0.1434	309	206	0.4986	0.9296
chr19	49671151	G/A	NM_017636.3	intron	68004247	none	NA	-0.798	0.28	0.43	0.32	TRPM4	0.3008	0.1434	309	206	0.4986	0.9296
chr19	49671207	G/A	NM_001195227.1	missense	113984787	ALA,THR	101/1070	2.27	0.01	0.01	0.02	TRPM4	0.004442	1	4	3	0.8979	0.9065
chr19	49671207	G/A	NM_017636.3	missense	113984787	ALA,THR	101/1215	2.27	0.01	0.01	0.02	TRPM4	0.004442	1	4	3	0.8979	0.9065
chr19	49671212	T/G	NM_001195227.1	coding-synonymous	111783027	none	102/1070	-1.58	0.01	0.01	0.02	TRPM4	0.004049	1	4	2	0.7404	1.332
chr19	49671212	T/G	NM_017636.3	coding-synonymous	111783027	none	102/1215	-1.58	0.01	0.01	0.02	TRPM4	0.004049	1	4	2	0.7404	1.332
chr19	49671228	C/T	NM_001195227.1	missense	115335683	ARG,CYS	108/1070	2.13	0	0.03	0	TRPM4	0.00492	1	4	4	0.5124	0.631
chr19	49671228	C/T	NM_017636.3	missense	115335683	ARG,CYS	108/1215	2.13	0	0.03	0	TRPM4	0.00492	1	4	4	0.5124	0.631
chr19	49671244	G/A	NM_001195227.1	missense	149335121	ARG,HIS	113/1070	-2.72	0	0	0	TRPM4	0.0004202	1	0	1	0.2044	0
chr19	49671244	G/A	NM_017636.3	missense	149335121	ARG,HIS	113/1215	-2.72	0	0	0	TRPM4	0.0004202	1	0	1	0.2044	0
chr19	49671248	C/G	NM_001195227.1	coding-synonymous	144434701	none	114/1070	-1.38	0	0.002	0	TRPM4	0.0004188	1	1	0	0.4285	NA
chr19	49671248	C/G	NM_017636.3	coding-synonymous	144434701	none	114/1215	-1.38	0	0.002	0	TRPM4	0.0004188	1	1	0	0.4285	NA
chr19	49671251	G/A	NM_001195227.1	coding-synonymous	0	none	115/1070	-8.66	0	0	0	TRPM4	0.001676	1	2	2	0.6354	0.6248
chr19	49671251	G/A	NM_017636.3	coding-synonymous	0	none	115/1215	-8.66	0	0	0	TRPM4	0.001676	1	2	2	0.6354	0.6248
chr19	49671281	A/G	NM_001195227.1	coding-synonymous	34333830	none	125/1070	-8.66	0.03	0.1	0.04	TRPM4	0.07487	0.05805	67	45	0.7504	0.9382
chr19	49671281	A/G	NM_017636.3	coding-synonymous	34333830	none	125/1215	-8.66	0.03	0.1	0.04	TRPM4	0.07487	0.05805	67	45	0.7504	0.9382
chr19	49671360	C/T	NM_001195227.1	intron	78051297	none	NA	-2.47	0.01	0.04	0	TRPM4	0.01284	0.1162	7	13	0.01595	0.3379
chr19	49671360	C/T	NM_017636.3	intron	78051297	none	NA	-2.47	0.01	0.04	0	TRPM4	0.01284	0.1162	7	13	0.01595	0.3379
chr19	49671503	C/T	NM_001195227.1	intron	112328642	none	NA	-0.44	0.0028	0.01	0	TRPM4	0.0004085	1	1	0	0.4313	NA
chr19	49671503	C/T	NM_017636.3	intron	112328642	none	NA	-0.44	0.0028	0.01	0	TRPM4	0.0004085	1	1	0	0.4313	NA
chr19	49671507	G/A	NM_001195227.1	intron	78444754	none	NA	-5.88	0.01	0	0.02	TRPM4	0.01545	0.2519	24	14	0.8368	1.072
chr19	49671507	G/A	NM_017636.3	intron	78444754	none	NA	-5.88	0.01	0	0.02	TRPM4	0.01545	0.2519	24	14	0.8368	1.072
chr19	49671630	G/C	NM_001195227.1	missense	0	VAL,LEU	188/1070	1.72	0	0	0	TRPM4	0.0003671	1	1	0	0.4283	NA
chr19	49671630	G/C	NM_017636.3	missense	0	VAL,LEU	188/1215	1.72	0	0	0	TRPM4	0.0003671	1	1	0	0.4283	NA
chr19	49671771	C/T	NM_001195227.1	intron	113159745	none	NA	1.32	0.01	0.01	0.02	TRPM4	0.004772	1	10	4	0.4435	1.569
chr19	49671771	C/T	NM_017636.3	intron	113159745	none	NA	1.32	0.01	0.01	0.02	TRPM4	0.004772	1	10	4	0.4435	1.569
chr19	49671815	G/A	NM_001195227.1	coding-synonymous	142788545	none	206/1070	-9.32	0	0.02	0.0013	TRPM4	0.005468	1	10	6	0.931	1.046
chr19	49671815	G/A	NM_017636.3	coding-synonymous	142788545	none	206/1215	-9.32	0	0.02	0.0013	TRPM4	0.005468	1	10	6	0.931	1.046
chr19	49671854	C/T	NM_001195227.1	coding-synonymous	0	none	219/1070	-5.41	0	0	0	TRPM4	0.0003411	1	0	1	0.2066	0
chr19	49671854	C/T	NM_017636.3	coding-synonymous	0	none	219/1215	-5.41	0	0	0	TRPM4	0.0003411	1	0	1	0.2066	0
chr19	49671952	G/A	NM_001195227.1	missense	146564314	ARG,HIS	252/1070	2.38	0	0	0	TRPM4	0.003381	1	7	2	0.3136	2.2
chr19	49671952	G/A	NM_017636.3	missense	146564314	ARG,HIS	252/1215	2.38	0	0	0	TRPM4	0.003381	1	7	2	0.3136	2.2
chr19	49671980	G/A	NM_001195227.1	coding-synonymous	111930830	none	261/1070	4.49	0.01	0.01	0.02	TRPM4	0.005247	1	10	4	0.4361	1.581
chr19	49671980	G/A	NM_017636.3	coding-synonymous	111930830	none	261/1215	4.49	0.01	0.01	0.02	TRPM4	0.005247	1	10	4	0.4361	1.581
chr19	49674673	A/G	NM_001195227.1	missense	151205002	THR,ALA	286/1070	-1.73	0	0	0	TRPM4	0.0006993	1	1	1	0.7356	0.6229
chr19	49674673	A/G	NM_017636.3	missense	151205002	THR,ALA	286/1215	-1.73	0	0	0	TRPM4	0.0006993	1	1	1	0.7356	0.6229
chr19	49674846	C/T	NM_001195227.1	coding-synonymous	141997826	none	290/1070	-8.98	0.0028	0	0.004	TRPM4	0.003664	1	5	4	0.6951	0.769
chr19	49674846	C/T	NM_017636.3	coding-synonymous	141997826	none	290/1215	-8.98	0.0028	0	0.004	TRPM4	0.003664	1	5	4	0.6951	0.769
chr19	49674964	G/A	NM_001195227.1	missense	145771389	GLU,LYS	330/1070	3.95	0	0.01	0	TRPM4	0.00366	1	6	4	0.934	0.9478
chr19	49674964	G/A	NM_017636.3	missense	145771389	GLU,LYS	330/1215	3.95	0	0.01	0	TRPM4	0.00366	1	6	4	0.934	0.9478
chr19	49675017	G/T	NM_001195227.1	coding-synonymous	61732831	none	347/1070	-3.68	0.02	0.002	0.04	TRPM4	0.02632	0.6223	47	30	0.9701	0.9912
chr19	49675017	G/T	NM_017636.3	coding-synonymous	61732831	none	347/1215	-3.68	0.02	0.002	0.04	TRPM4	0.02632	0.6223	47	30	0.9701	0.9912
chr19	49675354	C/T	NM_001195227.1	missense	150894548	ALA,VAL	380/1070	4.77	0	0	0	TRPM4	0.0003388	1	0	1	0.2067	0
chr19	49675354	C/T	NM_017636.3	missense	150894548	ALA,VAL	380/1215	4.77	0	0	0	TRPM4	0.0003388	1	0	1	0.2067	0
chr19	49684619	G/A	NM_001195227.1	coding-synonymous	144201184	none	388/1070	-7.59	0	0	0	TRPM4	0.0011	1	3	0	0.1711	NA
chr19	49684619	G/A	NM_017636.3	coding-synonymous	144201184	none	388/1215	-7.59	0	0	0	TRPM4	0.0011	1	3	0	0.1711	NA
chr19	49684667	C/A	NM_001195227.1	missense	0	ASN,LYS	404/1070	3.92	0	0	0	TRPM4	0.0003411	1	0	1	0.2059	0
chr19	49684667	C/A	NM_017636.3	missense	0	ASN,LYS	404/1215	3.92	0	0	0	TRPM4	0.0003411	1	0	1	0.2059	0
chr19	49684720	T/G	NM_001195227.1	splice-5	0	none	NA	3.92	0	0	0	TRPM4	0.04702	1	17	13	0.3534	0.7052	invalidated in 1; failed in 2
chr19	49684720	T/G	NM_017636.3	splice-5	0	none	NA	3.92	0	0	0	TRPM4	0.04702	1	17	13	0.3534	0.7052	invalidated in 1; failed in 2
chr19	49685865	G/A	NM_001195227.1	missense	201907325	ALA,THR	432/1070	4.18	0.0028	0	0.0013	TRPM4	0.003059	1	6	3	0.7507	1.252
chr19	49685865	G/A	NM_017636.3	missense	201907325	ALA,THR	432/1215	4.18	0.0028	0	0.0013	TRPM4	0.003059	1	6	3	0.7507	1.252
chr19	49685945	G/T	NM_001195227.1	missense	0	MET,ILE	458/1070	-0.629	0	0	0	TRPM4	0.0003514	1	0	1	0.2063	0
chr19	49685945	G/T	NM_017636.3	missense	0	MET,ILE	458/1215	-0.629	0	0	0	TRPM4	0.0003514	1	0	1	0.2063	0
chr19	49685947	G/A	NM_001195227.1	missense	142312281	ARG,HIS	459/1070	4.18	0	0.0041	0	TRPM4	0.001759	1	1	4	0.05625	0.156
chr19	49685947	G/A	NM_017636.3	missense	142312281	ARG,HIS	459/1215	4.18	0	0.0041	0	TRPM4	0.001759	1	1	4	0.05625	0.156
chr19	49685951	G/C	NM_001195227.1	coding-synonymous	145755269	none	460/1070	3.05	0	0	0	TRPM4	0.003865	1	8	3	0.4402	1.678
chr19	49685951	G/C	NM_017636.3	coding-synonymous	145755269	none	460/1215	3.05	0	0	0	TRPM4	0.003865	1	8	3	0.4402	1.678
chr19	49685980	A/G	NM_001195227.1	missense	0	ASN,SER	470/1070	-2.77	0	0	0	TRPM4	0.005917	1	11	5	0.5326	1.399
chr19	49685980	A/G	NM_017636.3	missense	0	ASN,SER	470/1215	-2.77	0	0	0	TRPM4	0.005917	1	11	5	0.5326	1.399
chr19	49686146	G/A	NM_001195227.1	stop-gained	71352737	TRP,stop	525/1070	-0.786	0.0028	0	0.0013	TRPM4	0.0004359	1	0	1	0.1998	0	validated
chr19	49686146	G/A	NM_017636.3	stop-gained	71352737	TRP,stop	525/1215	-0.786	0.0028	0	0.0013	TRPM4	0.0004359	1	0	1	0.1998	0	validated
chr19	49686408	A/C	NM_001195227.1	missense	56355369	ASP,ALA	561/1070	4.03	0	0	0.0013	TRPM4	0.001373	1	3	1	0.584	1.864
chr19	49686408	A/C	NM_017636.3	missense	56355369	ASP,ALA	561/1215	4.03	0	0	0.0013	TRPM4	0.001373	1	3	1	0.584	1.864
chr19	49691898	G/A	NM_001195227.1	missense-near-splice	172149856	GLY,SER	582/1070	3.31	0.0028	0	0.0013	TRPM4	0.003051	1	6	3	0.7462	1.257
chr19	49691898	G/A	NM_017636.3	missense-near-splice	172149856	GLY,SER	582/1215	3.31	0.0028	0	0.0013	TRPM4	0.003051	1	6	3	0.7462	1.257
chr19	49691910	G/C	NM_001195227.1	missense	0	VAL,LEU	586/1070	4.37	0	0	0	TRPM4	0.000678	1	1	1	0.7399	0.6278
chr19	49691910	G/C	NM_017636.3	missense	0	VAL,LEU	586/1215	4.37	0	0	0	TRPM4	0.000678	1	1	1	0.7399	0.6278
chr19	49691980	C/G	NM_001195227.1	missense	0	ALA,GLY	609/1070	2.06	0	0	0	TRPM4	0.000339	1	1	0	0.428	NA
chr19	49691980	C/G	NM_017636.3	missense	0	ALA,GLY	609/1215	2.06	0	0	0	TRPM4	0.000339	1	1	0	0.428	NA
chr19	49692040	C/G	NM_001195227.1	intron	184297107	none	NA	-8.65	0	0.01	0	TRPM4	0.00419	1	7	5	0.8121	0.8699
chr19	49692040	C/G	NM_017636.3	intron	184297107	none	NA	-8.65	0	0.01	0	TRPM4	0.00419	1	7	5	0.8121	0.8699
chr19	49692091	C/G	NM_001195227.1	intron	0	none	NA	1.22	0	0	0	TRPM4	0.002095	1	4	2	0.7981	1.248
chr19	49692091	C/G	NM_017636.3	intron	0	none	NA	1.22	0	0	0	TRPM4	0.002095	1	4	2	0.7981	1.248
chr19	49692209	T/C	NM_001195227.1	missense	0	PHE,SER	627/1070	3.29	0	0	0	TRPM4	0.0003388	1	1	0	0.4283	NA
chr19	49692209	T/C	NM_017636.3	missense	0	PHE,SER	627/1215	3.29	0	0	0	TRPM4	0.0003388	1	1	0	0.4283	NA
chr19	49692373	C/G	NM_001195227.1	intron	1175791	none	NA	1.42	0.31	0.44	0.31	TRPM4	0.3212	0.3078	511	321	0.8399	0.9827
chr19	49692373	C/G	NM_017636.3	intron	1175791	none	NA	1.42	0.31	0.44	0.31	TRPM4	0.3212	0.3078	511	321	0.8399	0.9827
chr19	49693558	A/C	NM_001195227.1	missense	0	THR,PRO	705/1070	3.98	0	0	0	TRPM4	0.02329	1	7	8	0.2432	0.5472
chr19	49693558	A/C	NM_017636.3	missense	0	THR,PRO	705/1215	3.98	0	0	0	TRPM4	0.02329	1	7	8	0.2432	0.5472
chr19	49694029	G/A	NM_001195227.1	missense-near-splice	145847114	GLY,ARG	737/1070	-7.16	0	0	0.004	TRPM4	0.01288	1	22	16	0.6528	0.8619
chr19	49694029	G/A	NM_017636.3	missense-near-splice	145847114	GLY,ARG	737/1215	-7.16	0	0	0.004	TRPM4	0.01288	1	22	16	0.6528	0.8619
chr19	49699775	C/G	NM_001195227.1	intron	200760537	none	NA	-4.69	0	0	0.0013	TRPM4	0.001558	1	0	1	0.2281	0
chr19	49699775	C/G	NM_017636.3	missense	200760537	CYS,TRP	763/1215	-4.69	0	0	0.0013	TRPM4	0.001558	1	0	1	0.2281	0
chr19	49699866	C/T	NM_001195227.1	intron	3745301	none	NA	3.82	0.06	0.14	0.05	TRPM4	0.07286	0.2694	107	60	0.438	1.138
chr19	49699866	C/T	NM_017636.3	coding-synonymous	3745301	none	794/1215	3.82	0.06	0.14	0.05	TRPM4	0.07286	0.2694	107	60	0.438	1.138
chr19	49700017	G/A	NM_001195227.1	intron	200038418	none	NA	-1.59	0	0	0.0013	TRPM4	0.01031	1	17	13	0.5726	0.8117
chr19	49700017	G/A	NM_017636.3	missense	200038418	GLY,ASP	844/1215	-1.59	0	0	0.0013	TRPM4	0.01031	1	17	13	0.5726	0.8117
chr19	49700020	C/T	NM_001195227.1	intron	0	none	NA	1.5	0	0	0	TRPM4	0.00103	1	2	1	0.8576	1.245
chr19	49700020	C/T	NM_017636.3	missense	0	PRO,LEU	845/1215	1.5	0	0	0	TRPM4	0.00103	1	2	1	0.8576	1.245
chr19	49700022	G/T	NM_001195227.1	intron	0	none	NA	-1.14	0	0	0	TRPM4	0.0003429	1	0	1	0.2053	0
chr19	49700022	G/T	NM_017636.3	missense	0	GLY,TRP	846/1215	-1.14	0	0	0	TRPM4	0.0003429	1	0	1	0.2053	0
chr19	49700105	C/T	NM_001195227.1	intron	144544237	none	NA	3.48	0	0	0	TRPM4	0.004535	1	8	4	0.6866	1.28
chr19	49700105	C/T	NM_017636.3	coding-synonymous	144544237	none	873/1215	3.48	0	0	0	TRPM4	0.004535	1	8	4	0.6866	1.28
chr19	49703540	A/T	NM_001195227.1	intron	116370720	none	NA	-6.05	0.0028	0.02	0	TRPM4	0.002429	1	4	3	0.8161	0.8373
chr19	49703540	A/T	NM_017636.3	intron	116370720	none	NA	-6.05	0.0028	0.02	0	TRPM4	0.002429	1	4	3	0.8161	0.8373
chr19	49703863	C/T	NM_001195227.1	intron	0	none	NA	-9.48	0	0	0	TRPM4	0.000339	1	0	1	0.2069	0
chr19	49703863	C/T	NM_017636.3	intron	0	none	NA	-9.48	0	0	0	TRPM4	0.000339	1	0	1	0.2069	0
chr19	49703971	G/A	NM_001195227.1	missense	0	SER,ASN	816/1070	-9.11	0	0	0	TRPM4	0.0007052	1	0	2	0.07294	0
chr19	49703971	G/A	NM_017636.3	missense	0	SER,ASN	961/1215	-9.11	0	0	0	TRPM4	0.0007052	1	0	2	0.07294	0
chr19	49704001	A/G	NM_001195227.1	missense	199577978	TYR,CYS	826/1070	4.57	0.0028	0	0	TRPM4	0.0003561	1	1	0	0.4291	NA
chr19	49704001	A/G	NM_017636.3	missense	199577978	TYR,CYS	971/1215	4.57	0.0028	0	0	TRPM4	0.0003561	1	1	0	0.4291	NA
chr19	49704023	T/C	NM_001195227.1	coding-synonymous	35516880	none	833/1070	0.96	0.01	0.09	0	TRPM4	0.02386	1	38	32	0.2193	0.7427
chr19	49704023	T/C	NM_017636.3	coding-synonymous	35516880	none	978/1215	0.96	0.01	0.09	0	TRPM4	0.02386	1	38	32	0.2193	0.7427
chr19	49704057	G/A	NM_001195227.1	intron	115274216	none	NA	1.76	0.0028	0.02	0	TRPM4	0.005461	1	12	4	0.2659	1.884
chr19	49704057	G/A	NM_017636.3	intron	115274216	none	NA	1.76	0.0028	0.02	0	TRPM4	0.005461	1	12	4	0.2659	1.884
chr19	49704082	C/G	NM_001195227.1	intron	0	none	NA	-8.02	0	0	0	TRPM4	0.0006812	1	2	0	0.2618	NA
chr19	49704082	C/G	NM_017636.3	intron	0	none	NA	-8.02	0	0	0	TRPM4	0.0006812	1	2	0	0.2618	NA
chr19	49705215	T/C	NM_001195227.1	intron	0	none	NA	-2.05	0	0	0	TRPM4	0.25	1	1	NA	NA	NA
chr19	49705215	T/C	NM_017636.3	intron	0	none	NA	-2.05	0	0	0	TRPM4	0.25	1	1	NA	NA	NA
chr19	49705249	G/A	NM_001195227.1	coding-synonymous	1175810	none	849/1070	-8.11	0.02	0.09	0	TRPM4	0.0315	0.398	58	35	0.8537	1.041
chr19	49705249	G/A	NM_017636.3	coding-synonymous	1175810	none	994/1215	-8.11	0.02	0.09	0	TRPM4	0.0315	0.398	58	35	0.8537	1.041
chr19	49705291	G/A	NM_001195227.1	coding-synonymous	35145363	none	863/1070	-8.11	0.01	0.07	0	TRPM4	0.02102	1	38	24	0.9826	0.9943
chr19	49705291	G/A	NM_017636.3	coding-synonymous	35145363	none	1008/1215	-8.11	0.01	0.07	0	TRPM4	0.02102	1	38	24	0.9826	0.9943
chr19	49705349	C/T	NM_001195227.1	coding-synonymous	79286201	none	883/1070	3	0	0.05	0	TRPM4	0.01853	0.3522	33	14	0.2043	1.5
chr19	49705349	C/T	NM_017636.3	coding-synonymous	79286201	none	1028/1215	3	0	0.05	0	TRPM4	0.01853	0.3522	33	14	0.2043	1.5
chr19	49713590	C/G	NM_001195227.1	missense	200167232	ARG,GLY	941/1070	5.34	0.0028	0	0	TRPM4	0.0003731	1	1	0	0.4258	NA
chr19	49713590	C/G	NM_017636.3	missense	200167232	ARG,GLY	1086/1215	5.34	0.0028	0	0	TRPM4	0.0003731	1	1	0	0.4258	NA
chr19	49713953	G/C	NM_001195227.1	intron	0	none	NA	-4.53	0	0	0	TRPM4	0.0003554	1	0	1	0.2071	0
chr19	49713953	G/C	NM_017636.3	intron	0	none	NA	-4.53	0	0	0	TRPM4	0.0003554	1	0	1	0.2071	0
chr19	49714043	A/C	NM_001195227.1	coding-synonymous	144647383	none	990/1070	-10.2	0.0028	0.01	0	TRPM4	0.004405	1	5	7	0.165	0.452
chr19	49714043	A/C	NM_017636.3	coding-synonymous	144647383	none	1135/1215	-10.2	0.0028	0.01	0	TRPM4	0.004405	1	5	7	0.165	0.452
chr19	49714065	A/G	NM_001195227.1	missense	138603244	SER,GLY	998/1070	5.09	0	0.01	0	TRPM4	0.001383	1	3	1	0.5837	1.865
chr19	49714065	A/G	NM_017636.3	missense	138603244	SER,GLY	1143/1215	5.09	0	0.01	0	TRPM4	0.001383	1	3	1	0.5837	1.865
chr19	49714341	G/C	NM_001195227.1	coding-synonymous	0	none	1032/1070	-0.117	0	0	0	TRPM4	0.0003539	1	0	1	0.2062	0
chr19	49714341	G/C	NM_017636.3	coding-synonymous	0	none	1177/1215	-0.117	0	0	0	TRPM4	0.0003539	1	0	1	0.2062	0
chr19	49714484	C/T	NM_001195227.1	missense	0	PRO,SER	1055/1070	3.95	0	0	0	TRPM4	0.0003571	1	1	0	0.4253	NA
chr19	49714484	C/T	NM_017636.3	missense	0	PRO,SER	1200/1215	3.95	0	0	0	TRPM4	0.0003571	1	1	0	0.4253	NA
chr19	49714497	C/T	NM_001195227.1	missense	150391806	PRO,LEU	1059/1070	2.49	0.01	0	0.0013	TRPM4	0.001756	1	3	2	0.947	0.941
chr19	49714497	C/T	NM_017636.3	missense	150391806	PRO,LEU	1204/1215	2.49	0.01	0	0.0013	TRPM4	0.001756	1	3	2	0.947	0.941
chr19	49714534	T/C	NM_001195227.1	intron	0	none	NA	-0.369	0	0	0	TRPM4	0.0003682	1	1	0	0.4265	NA
chr19	49714534	T/C	NM_017636.3	intron	0	none	NA	-0.369	0	0	0	TRPM4	0.0003682	1	1	0	0.4265	NA
chr19	49714775	A/G	NM_001195227.1	utr-3	0	none	NA	-3.81	0	0	0	TRPM4	0.0003388	1	1	0	0.4283	NA
chr19	49714775	A/G	NM_017636.3	utr-3	0	none	NA	-3.81	0	0	0	TRPM4	0.0003388	1	1	0	0.4283	NA
chr19	49714835	C/T	NM_001195227.1	utr-3	75615609	none	NA	-3.41	0	0.03	0	TRPM4	0.00339	1	7	3	0.5768	1.467
chr19	49714835	C/T	NM_017636.3	utr-3	75615609	none	NA	-3.41	0	0.03	0	TRPM4	0.00339	1	7	3	0.5768	1.467
chr1	169576434	A/AG	NM_003005.3	intron	0			1.54	0	0	0	SELP	0.0003484	1	0	1	0.2079	0
chr3	186940953	TC/T	NM_001879.5	frameshift	0			-1.57	0	0	0	MASP1	0.005915	1	12	5	0.434	1.514	validated in 4 out of 4
chr3	186965201	GA/G	NM_001031849.2	intron	0			-2.98	0	0	0	MASP1	0.0003453	1	1	0	0.427	NA
chr3	186965201	GA/G	NM_001879.5	intron	0			-2.98	0	0	0	MASP1	0.0003453	1	1	0	0.427	NA
chr3	186965201	GA/G	NM_139125.3	intron	0			-2.98	0	0	0	MASP1	0.0003453	1	1	0	0.427	NA
chr5	131995102	TC/T	NM_002188.2	intron	0			1.95	0	0	0	IL13	0.1893	1.149e-23	282	170	0.5718	1.063
chr6	31733813	CTCAT/C	NM_025258.2	frameshift	0			4.75	0	0	0	VWA7	0.00138	1	1	3	0.1334	0.2083	validated
chr6	31737910	TTAAGA/T	NM_025258.2	intron	0			5.62	0	0	0	VWA7	0.0003411	1	1	0	0.429	NA
chr6	32369586	GAA/G	NM_019602.1	intron	148573746			3.36	0.01	0.01	0.0026	BTNL2	0.01456	1	25	17	0.8042	0.9245
chr6	32370726	AC/A	NM_019602.1	frameshift	140388552			-2.87	0	0	0	BTNL2	0.002039	1	4	2	0.7955	1.251
chr6	32370775	CAG/C	NM_019602.1	frameshift	0			-4.16	0	0	0	BTNL2	0.0003399	1	0	1	0.206	0
chr6	32370969	TG/T	NM_019602.1	frameshift	139418003			4.6	0.14	0.12	0.1	BTNL2	0.1087	0.2199	183	131	0.225	0.8631
chr6	56327996	T/TA	NM_015548.4	intron	143954921			2.08	0	0	0	DST	0.003898	1	6	5	0.6447	0.7566
chr6	56341148	CAG/C	NM_015548.4	intron	0			4.57	0	0	0	DST	0.002511	1	5	2	0.5932	1.559
chr6	56346985	TCA/T	NM_015548.4	intron	144810945			3.15	0	0	0	DST	0.04043	0.393	46	22	0.2947	1.318
chr6	56437922	AT/A	NM_015548.4	intron	149674833			-1.44	0	0	0	DST	0.003892	0.01935	6	5	0.6527	0.7617
chr6	56481102	GA/G	NM_001723.5	frameshift	0			0.725	0	0	0	DST	0.0003925	1	1	0	0.4268	NA
chr6	56481102	GA/G	NM_015548.4	intron	0			0.725	0	0	0	DST	0.0003925	1	1	0	0.4268	NA
chr6	56507564	TA/T	NM_001723.5	frameshift	0			5.86	0	0	0	DST	0.0003497	1	1	0	0.4271	NA
chr6	56507564	TA/T	NM_015548.4	frameshift	0			5.86	0	0	0	DST	0.0003497	1	1	0	0.4271	NA
chr9	6254567	AT/A	NM_001199640.1	intron	10975521			-0.317	0.42	0.39	0.31	IL33	0.3046	0.04236	402	242	0.5618	1.058
chr9	6254567	AT/A	NM_001199641.1	intron	10975521			-0.317	0.42	0.39	0.31	IL33	0.3046	0.04236	402	242	0.5618	1.058
chr9	6254567	AT/A	NM_033439.3	intron	10975521			-0.317	0.42	0.39	0.31	IL33	0.3046	0.04236	402	242	0.5618	1.058
chr10	69366847	G/GT	NM_001127384.1	intron	142717014			1.75	0.01	0.07	0	CTNNA3	0.01876	1	30	24	0.3647	0.7787
chr10	69366847	G/GT	NM_013266.2	intron	142717014			1.75	0.01	0.07	0	CTNNA3	0.01876	1	30	24	0.3647	0.7787
chr10	69407233	AG/A	NM_001127384.1	frameshift	0			3.84	0	0	0	CTNNA3	0.001045	1	1	2	0.3187	0.3146	validated
chr10	69407233	AG/A	NM_013266.2	frameshift	0			3.84	0	0	0	CTNNA3	0.001045	1	1	2	0.3187	0.3146	validated
chr11	55339770	CA/C	NM_001004701.2	frameshift	144335894			-9.96	0.01	0.05	0	OR4C16	0.01027	0.0001509	14	10	0.8153	0.9074
chr11	55340435	TC/T	NM_001004701.2	frameshift	0			2.79	0	0	0	OR4C16	0.001522	1	3	1	0.5646	1.923
chr11	55406761	CAACT/C	NM_001004124.1	frameshift	0			2.23	0	0	0	OR4P4	0.001175	0.001175	3	0	0.1715	NA
chr11	55433266	C/CTTTCT	NM_001004704.1	frameshift	0			1.48	0.0028	0.01	0	OR4C6	0.0003516	1	1	0	0.427	NA
chr15	65943127	AGAG/A	NM_001254740.1	coding	0			3.62	0	0	0	SLC24A1	0.003401	1	1	3	0.1496	0.2192
chr15	65943127	AGAG/A	NM_004727.2	coding	0			3.62	0	0	0	SLC24A1	0.003401	1	1	3	0.1496	0.2192
chr19	14143281	G/GC	NM_004843.3	frameshift	0			1.11	0	0	0	IL27RA	0.001018	1	1	2	0.317	0.3134	validated
chr19	49675038	G/GGGGC	NM_001195227.1	intron	137898843			3.61	0.01	0.08	0.004	TRPM4	0.03382	1	61	27	0.156	1.393
chr19	49675038	G/GGGGC	NM_017636.3	intron	137898843			3.61	0.01	0.08	0.004	TRPM4	0.03382	1	61	27	0.156	1.393
