# Supplementary material for: Whole-Genome Sequencing of Individuals from a Founder Population Identifies Candidate Genes for Asthma
Source: PLoS One. 2014 Aug 12;9(8):e104396. doi: 10.1371/journal.pone.0104396 (PMC4130548; doi:10.1371/journal.pone.0104396)
Supplement: Table S7 — Results of transcript level association. Results are shown for SKAT-O test using either all protein-altering variation or filtering for rare variants with a GERP score >3. (XLSX) [file pone.0104396.s010.xlsx]

## Sheet: Sheet1
							p-value (SKAT-O)		Bonferoni p-value (SKAT-O)
gene	geneSym	missense	nonsense	splice-site	frameshifting	in-frame	all protein altering	rare protein altering, GERP > 3	all protein altering	rare protein altering, GERP > 3
NM_019602	BTNL2	28	2	0	0	0	0.699023	0.591004	1	1
NM_001127384	CTNNA3	17	1	0	0	0	0.718234	0.600932	1	1
NM_013266	CTNNA3	17	1	0	0	0	0.717094	0.595688	1	1
NM_001723	DST	53	2	0	0	0	0.219497	0.30944	1	1
NM_015548	DST	77	1	0	0	0	0.253717	0.0966551	1	1
NM_002188	IL13	3	0	0	0	0	0.895726	0.769619	1	1
NM_022789	IL25	4	0	0	0	0	0.925011	0.802116	1	1
NM_172314	IL25	3	0	0	0	0	0.815088	0.792272	1	1
NM_004843	IL27RA	14	1	0	0	0	0.154566	0.00355563	1	0.21
NM_001199640	IL33	7	0	0	0	0	0.173373	0.795098	1	1
NM_001199641	IL33	6	0	0	0	0	0.170293	0.793907	1	1
NM_033439	IL33	8	0	0	0	0	0.170061	0.792709	1	1
NM_001031849	MASP1	6	0	0	0	0	0.629258	0.630715	1	1
NM_001879	MASP1	12	0	2	0	0	0.0921312	0.164424	1	1
NM_139125	MASP1	15	0	0	0	0	0.0270613	0.0184076	1	1
NM_001164462	MUC12	108	0	0	0	0	0.757248	0.849927	1	1
NM_001004700	OR4C11	16	0	0	0	0	NA	NA	NA	NA
NM_001001920	OR4C15	12	0	0	0	0	0.524475	0.439316	1	1
NM_001004701	OR4C16	18	2	0	0	0	0.490898	0.239078	1	1
NM_001004704	OR4C6	13	1	0	0	0	0.435734	0.449543	1	1
NM_001004124	OR4P4	12	1	0	0	0	NA	NA	NA	NA
NM_001004059	OR4S2	15	0	0	0	0	NA	NA	NA	NA
NM_003005	SELP	2	0	26	16	0	0.699258	0.974036	1	1
NM_001254740	SLC24A1	8	1	0	0	1	0.737318	0.547678	1	1
NM_004727	SLC24A1	21	1	0	0	1	0.474411	0.542175	1	1
NM_001195227	TRPM4	25	0	0	0	0	0.859359	0.663516	1	1
NM_017636	TRPM4	28	0	0	0	0	0.93746	0.666946	1	1
NM_031949	TTLL2	22	0	0	0	0	0.0104894	0.497456	0.608384	1
NM_025258	VWA7	18	1	0	0	0	0.64809	0.447957	1	1
